# Supplementary material for: Tricalbins Contribute to Cellular Lipid Flux and Form Curved ER-PM Contacts that Are Bridged by Rod-Shaped Structures
Source: Dev Cell. 2019 Nov 18;51(4):488–502.e8. doi: 10.1016/j.devcel.2019.09.019 (PMC6863393; doi:10.1016/j.devcel.2019.09.019)
Supplement: Table S1. Extended Results of the SGA Analysis, Related to Figure 4 [file mmc2.xlsx]

## Sheet: SGA_comparison
	tcb1/2/3 deletion					tcb1/2 deletion					tcb1/2/3 deletion pRS316-Tcb3-EGFP					tcb1/2/3 deletion pRS316-chimeraN-Tcb3-EGFP					tcb1/2/3 deletion pRS316-Tcb3-deltaSMP-EGFP					tcb1/2/3 deletion pRS316-chimeraC-Tcb3-EGFP					tcb1/2/3 deletion pRS316-chimeraN-Tcb3-deltaSMP-EGFP
Gene	Exp.Size	Exp.NSize	Ctrl.Size	Ctrl.NSize	LogRatios	Exp.Size	Exp.NSize	Ctrl.Size	Ctrl.NSize	LogRatios	Exp.Size	Exp.NSize	Ctrl.Size	Ctrl.NSize	LogRatios	Exp.Size	Exp.NSize	Ctrl.Size	Ctrl.NSize	LogRatios	Exp.Size	Exp.NSize	Ctrl.Size	Ctrl.NSize	LogRatios	Exp.Size	Exp.NSize	Ctrl.Size	Ctrl.NSize	LogRatios	Exp.Size	Exp.NSize	Ctrl.Size	Ctrl.NSize	LogRatios
RRM3	0	0	192	282.31	-5.64654	186	178.53	165	173.76	0.0269287	223	245.64	207	224.63	0.0890333	320	373.87	284	310.3	0.185822	270	286.36	372	375.84	-0.271085	339	246.03	220	244.02	0.00816995	219	196.23	185	192.64	0.0183698
JHD1	0	0	161	236.73	-5.47114	168	161.26	168	176.92	-0.092134	251	276.48	166	180.14	0.426479	300	350.5	326	356.19	-0.0160581	376	398.79	383	386.95	0.0300629	325	246.86	216	261.12	-0.0559383	211	197.82	189	205.1	-0.0359616
THP1	0	0	187	234.75	-5.46277	0	0	153	154.68	-5.0478	0	0	222	245.77	-5.50846	0	0	309	335.06	-5.81729	0	0	345	342.19	-5.83828	0	0	238	279.77	-5.63754	21	22.16	228	194.12	-2.13119
ARG1	0	0	184	230.99	-5.44669	1	1.13	158	159.74	-4.32367	0	0	220	243.55	-5.49942	1	1.03	309	335.06	-5.10925	0	0	322	319.38	-5.76951	0	0	221	253	-5.53733	1	1	238	200.32	-4.61175
NVJ1	0	0	156	229.38	-5.43973	174	167.02	172	181.13	-0.0806377	201	221.4	206	223.54	-0.0095763	281	328.31	255	278.61	0.163604	278	294.85	409	413.22	-0.336545	366	283.01	212	290.23	-0.0251039	254	248.66	166	194.02	0.246998
LYS2	0	0	167	226.18	-5.42574	9	9.82	194	148.63	-2.62677	6	6.23	257	254.36	-3.56444	0	0	304	315.32	-5.75675	11	13.06	356	344.51	-3.20169	15	13.94	318	266.62	-2.88553	26	23.72	190	196.85	-2.0799
SNF5	0	0	173	224.2	-5.41699	3	3.25	165	164.62	-3.66278	0	0	188	189.05	-5.24729	186	202.45	341	346.18	-0.534423	124	127.44	317	265.45	-0.729725	129	133.01	320	245.37	-0.60892	153	110.03	163	174.9	-0.460115
MRPL22	0	0	164	223.8	-5.41521	48	50.9	187	184.15	-1.27185	0	0	0	0	NA	108	120.29	303	310.91	-0.94453	104	131.32	366	307.34	-0.84598	110	103.58	377	263.68	-0.928569	124	92.91	151	183.1	-0.673142
WAR1	0	0	161	218.06	-5.38935	140	152.73	230	176.21	-0.142138	0	0	239	236.54	-5.47034	91	90.46	346	358.88	-1.36987	2	2.37	335	324.19	-4.5695	129	106	349	262.03	-0.899439	54	47.09	184	199.81	-1.42928
PIH1	0	0	148	217.62	-5.38734	141	135.34	165	173.76	-0.248262	125	137.69	234	253.93	-0.608748	141	164.74	257	280.8	-0.530777	229	242.88	332	335.43	-0.321714	240	188	211	284.02	-0.410812	176	188.97	187	227.12	-0.183006
YHR049C-A	0	0	147	216.15	-5.38059	176	168.94	173	182.18	-0.0750238	315	346.97	185	200.75	0.545087	366	427.61	295	322.32	0.281905	342	362.73	388	392	-0.0773978	374	285.46	249	296.18	-0.0367391	248	241.11	199	220.92	0.0870752
HOM3	0	0	146	214.68	-5.3738	148	142.06	153	161.12	-0.125073	251	276.48	156	169.28	0.488305	234	273.39	260	284.08	-0.0382194	292	309.7	347	350.58	-0.123609	318	260.7	170	249.39	0.0441791	192	215.69	165	208.85	0.0320748
AFG3	0	0	145	213.21	-5.36696	106	101.75	159	167.44	-0.494281	0	0	0	0	NA	129	150.72	253	276.43	-0.603532	160	169.7	294	297.03	-0.557287	104	93.36	221	282.9	-1.1015	100	103.05	160	195.85	-0.63757
YVC1	0	0	167	209.64	-5.35015	68	76.95	161	162.77	-0.742395	0	0	236	261.27	-5.56937	3	3.08	331	358.91	-4.47976	126	104.05	307	304.5	-1.06751	127	170.15	251	297.03	-0.554654	79	115.41	246	222.58	-0.652651
SKI7	0	0	165	207.13	-5.33816	79	89.4	172	173.89	-0.659913	114	138.05	184	203.7	-0.386712	103	105.69	350	379.52	-1.27161	175	144.51	389	385.83	-0.977741	191	275.28	237	264.55	0.0396117	130	180.91	269	269.38	-0.396316
LYS12	0	0	208	207.06	-5.33783	2	1.92	184	148.07	-3.93283	0	0	326	226.26	-5.42609	1	0.85	344	290.56	-5.06006	0	0	346	301.58	-5.71235	129	101.94	329	252.67	-0.901888	0	0	217	215.19	-5.37616
SIT4	0	0	205	204.07	-5.32335	10	9.6	205	164.97	-2.75095	71	54.06	269	186.7	-1.22642	113	96.15	374	315.9	-1.18233	111	121.17	338	294.61	-0.883628	71	61.66	381	286.49	-1.52346	105	103.72	197	205.71	-0.680027
NAM2	0	0	149	201.8	-5.31222	33	36	203	155.53	-1.44233	43	44.67	241	238.52	-1.6572	68	67.6	294	304.95	-1.49513	83	98.54	279	269.99	-1.00152	68	59.55	350	250.56	-1.42421	56	50.88	166	186.87	-1.28682
SHR3	0	0	203	200.97	-5.30812	27	24.52	176	162.76	-1.85894	194	153.02	221	211.57	-0.322189	152	153.22	333	300.77	-0.671285	164	178.38	416	342.58	-0.649914	274	208.73	300	254.9	-0.198966	145	126.39	261	216.4	-0.534486
CPA1	0	0	159	199.6	-5.30131	17	19.24	160	161.76	-2.08462	198	239.77	207	229.16	0.0450674	308	316.04	263	285.18	0.102407	471	388.95	212	210.27	0.612882	245	268.54	274	288.87	-0.0727157	208	212.98	216	203.03	0.0476155
CAN1	0	0	155	199.44	-5.30051	11	11.35	181	180.59	-2.6881	15	16.04	279	302.76	-2.88067	12	11.3	333	332.17	-3.29905	14	16.05	367	299.75	-2.87013	11	16.25	267	278.71	-2.78594	12	12.83	214	205.23	-2.70215
AVT2	0	0	153	196.87	-5.28761	47	48.49	176	175.6	-1.27212	11	11.76	242	262.61	-3.02816	5	4.71	345	344.14	-4.10173	167	191.41	314	256.46	-0.291236	72	103.26	249	265.22	-0.937435	99	99.38	208	212.26	-0.753549
VMA7	0	0	130	196.77	-5.2871	26	25.69	137	138.97	-1.65714	33	29.06	224	217.77	-1.98483	44	43.29	347	291.38	-1.8873	23	19.1	339	357.01	-2.87984	27	33.19	316	284.73	-2.12311	62	64.31	162	196.44	-1.10629
HIS2	0	0	145	196.39	-5.28518	3	3.27	226	173.15	-3.7083	2	2.08	233	230.6	-4.32008	0	0	318	329.84	-5.80163	51	60.55	297	287.41	-1.54453	4	3.98	325	272.26	-4.00499	20	19.12	185	205.23	-2.32728
YOR088W	0	0	155	194.58	-5.27597	20	22.63	179	180.97	-2.04132	5	6.05	209	231.38	-3.49535	4	4.1	300	325.3	-4.15858	108	89.19	233	231.1	-0.94525	237	213.62	289	268.88	-0.229108	25	19.59	247	206.12	-2.30849
MHR1	0	0	181	191.83	-5.26181	33	35.49	201	171.28	-1.55208	22	20.88	182	162.21	-2.00946	62	58.39	299	286.3	-1.5764	45	54.96	434	343.2	-1.81659	62	99.14	265	372.3	-1.31581	79	113.37	175	205.16	-0.589214
ADE3	0	0	157	191.1	-5.25802	0	0	141	153.82	-5.04226	4	4.38	242	239.51	-3.80007	1	1.22	303	302.25	-4.91705	21	21	302	363.62	-2.80781	0	0	291	283.13	-5.64943	47	46.34	164	186.74	-1.3777
ATP11	0	0	141	190.97	-5.25734	79	86.18	164	125.65	-0.373452	244	253.5	156	154.4	0.493298	147	146.13	261	270.72	-0.613456	159	188.77	261	252.58	-0.289867	150	151.29	219	254.16	-0.516104	148	160.46	185	205.18	-0.244492
SWI3	0	0	126	190.71	-5.25598	2	1.98	148	150.13	-3.92622	0	0	0	0	NA	43	42.3	312	261.99	-1.80396	0	0	0	0	NA	0	0	0	0	NA	0	0	12	15.4	-2.79728
MRPL27	0	0	128	190.54	-5.2551	14	15.16	140	162.05	-2.31152	36	36.04	148	159.03	-1.46336	75	77.23	257	274.52	-1.25901	64	78.16	339	279.17	-1.26393	50	59.43	178	254.14	-1.44033	63	65.07	169	190.28	-1.06302
ORT1	0	0	132	190.21	-5.25337	17	17.07	156	187.73	-2.34606	8	8.03	170	177.46	-2.98381	16	15.8	377	372.18	-3.10068	3	3.42	297	319.55	-4.2839	14	12.46	313	265.88	-2.98708	44	40.81	237	194.65	-1.54319
YOR302W	0	0	151	189.56	-5.24997	15	16.97	161	162.77	-2.20976	213	257.93	196	216.98	0.172154	293	300.64	259	280.84	0.0678947	413	341.05	296	293.59	0.149372	245	242.79	260	265.39	-0.0886542	203	193.78	217	196.43	-0.0135134
VMA6	0	0	127	189.05	-5.24729	36	38.99	139	160.89	-1.39829	58	58.06	168	180.52	-1.12281	100	102.98	270	288.4	-1.02361	78	95.26	381	313.76	-1.18476	115	137.7	216	273.02	-0.680888	94	106.77	170	194.19	-0.593974
BUD30	0	0	127	189.05	-5.24729	41	44.41	125	144.69	-1.16575	30	30.03	191	205.24	-1.89409	40	41.19	251	268.11	-1.85294	0	0	202	166.35	-5.12009	68	76.19	227	258.11	-1.21098	59	63.05	170	190.32	-1.09428
PRO2	0	0	150	188.3	-5.24333	0	0	170	171.87	-5.15254	0	0	164	181.56	-5.20708	0	0	294	318.79	-5.76766	0	0	317	314.42	-5.75391	0	0	254	255.26	-5.54619	0	0	188	156.71	-5.06076
VPS54	0	0	126	187.56	-5.23942	44	47.66	138	159.73	-1.19487	2	2	198	212.76	-4.26624	62	63.85	282	301.22	-1.53908	77	94.04	366	301.41	-1.15749	72	73.47	224	247.72	-1.20593	81	77.83	203	198.09	-0.926463
MRPL36	0	0	209	185.53	-5.22859	9	6.93	188	153.32	-2.96838	13	10.96	308	242.94	-3.01535	42	31.65	373	284.47	-2.16829	20	20.63	505	296.79	-2.62231	14	14	499	499	-3.50656	18	18	186	186	-2.28667
VMA8	0	0	144	185.29	-5.2273	6	6.19	173	172.6	-3.18406	11	11.76	169	183.39	-2.67074	13	12.24	264	263.34	-2.99399	13	14.9	299	244.21	-2.7358	8	9.69	228	268.5	-3.22726	32	31.04	184	191.95	-1.79545
MRPL32	0	0	125	183.8	-5.21927	138	132.46	134	141.11	-0.0627996	244	268.77	235	255.01	0.0523532	193	225.49	255	278.61	-0.210695	238	252.42	316	319.26	-0.234085	219	178.92	213	265.08	-0.391285	165	152.29	161	195.85	-0.25011
CCS1	0	0	183	182.17	-5.21041	0	0	207	166.58	-5.12146	2	1.52	314	217.93	-4.46449	5	4.25	332	280.43	-3.98166	0	0	324	282.4	-5.64686	0	0	329	266.98	-5.59091	0	0	180	198.2	-5.29431
VPS36	0	0	120	181.63	-5.20746	6	5.93	142	144.04	-3.04115	11	9.69	181	175.96	-2.80661	45	44.27	327	274.59	-1.80627	61	50.65	330	347.53	-1.90923	25	28.98	293	258.1	-2.15668	71	83.07	154	205.66	-0.899425
ACO2	0	0	140	181.43	-5.20637	14	15.16	145	144.67	-2.1988	3	3.07	214	215.2	-3.97256	27	29.39	269	273.08	-2.19931	1	1.03	315	263.77	-4.87083	26	31.42	248	260.53	-2.08777	34	30.32	174	205.17	-1.88444
MLC2	0	0	153	181.34	-5.20587	239	260.73	157	161.96	0.473809	243	256.09	267	249.62	0.0254884	391	368.24	215	221.4	0.506969	250	239.6	344	323.96	-0.300566	263	239.71	249	279.06	-0.151411	216	192.93	161	197.38	-0.0226871
MRPL6	0	0	123	180.86	-5.20324	14	13.44	147	154.8	-2.37857	0	0	0	0	NA	23	26.87	289	315.76	-2.43059	46	48.79	243	245.51	-1.59959	17	12.22	221	242.72	-2.91429	57	49.19	176	183.38	-1.30118
ARG4	0	0	123	180.86	-5.20324	24	23.04	140	147.43	-1.82039	1	1.1	215	233.31	-4.71471	41	47.9	252	275.34	-1.73185	27	28.64	213	215.2	-1.98708	43	38.18	191	253.51	-1.87117	55	53.05	137	171.94	-1.16304
YDR455C	0	0	133	180.13	-5.19922	26	28.36	194	148.63	-1.62853	86	89.35	161	159.34	-0.573606	88	87.48	244	253.08	-1.05487	112	132.97	284	274.83	-0.722169	118	119.79	262	246.35	-0.716751	89	88.13	150	184.34	-0.732096
BRO1	0	0	119	180.12	-5.19916	42	41.49	150	152.16	-1.28221	227	199.88	212	206.1	-0.0304941	126	123.96	328	275.42	-0.793928	149	123.73	277	291.71	-0.853031	68	81.4	271	241.54	-1.07958	125	126.22	174	200.25	-0.45863
TCB3	0	0	121	180.12	-5.19916	130	140.81	136	157.42	-0.110762	0	0	184	197.71	-5.29185	4	4.12	258	275.59	-3.98938	0	0	362	298.11	-5.70081	0	0	235	275.65	-5.62275	15	16.52	189	208.32	-2.48052
PIK1	0	0	156	179.01	-5.19301	33	31.98	196	162.46	-1.60067	8	8.19	215	196.4	-3.06712	0	0	281	249.09	-5.52182	35	40.74	411	319.93	-2.03976	0	0	301	255.68	-5.54783	107	115.22	164	204.14	-0.568208
VMA16	0	0	147	178.93	-5.19257	5	5.92	142	154.91	-3.11486	36	39.46	207	204.87	-1.62693	40	48.93	303	302.25	-1.80394	115	115.02	368	443.08	-1.34224	25	39.47	277	277.71	-1.92961	52	69.72	175	226.96	-1.17044
YME1	0	0	132	178.78	-5.19173	7	7.64	195	149.4	-2.8569	18	18.7	231	228.62	-2.45581	47	46.72	317	328.8	-1.93314	82	97.35	318	307.74	-1.14397	41	35.89	286	254.92	-1.93692	72	64.21	142	151.09	-0.84686
RAI1	0	0	118	178.61	-5.19079	41	40.51	143	145.06	-1.25808	0	0	0	0	NA	54	53.13	300	251.91	-1.54165	24	19.93	246	259.07	-2.51977	82	88.41	298	237.36	-0.98055	74	74.49	144	189.53	-0.925809
NHX1	0	0	130	176.07	-5.17655	18	19.64	166	127.18	-1.8262	89	92.46	168	166.27	-0.582076	98	97.42	243	252.05	-0.944343	113	134.16	280	270.96	-0.699196	105	100.54	254	244.32	-0.882111	95	86.44	168	186.2	-0.761225
SIN3	0	0	140	175.75	-5.17474	10	11.32	134	135.47	-2.40488	0	0	0	0	NA	102	104.66	220	238.55	-0.818536	154	127.17	272	269.78	-0.747949	120	112.44	222	285.68	-0.927093	88	79.89	134	126.19	-0.452592
FMP49	0	0	119	174.98	-5.17037	157	150.7	168	176.92	-0.159429	249	274.27	174	188.82	0.371676	296	345.83	270	295	0.158475	305	323.49	350	353.61	-0.0887639	356	265.15	233	268.28	-0.0116917	222	205.26	189	201.3	0.0193858
HMG1	0	0	129	174.72	-5.16889	126	137.46	202	154.76	-0.117735	0	0	202	199.92	-5.30291	0	0	297	308.06	-5.73354	63	74.8	332	321.28	-1.44732	0	0	245	267.83	-5.59408	49	56.81	164	196.78	-1.22999
VPS5	0	0	139	174.49	-5.16758	59	66.76	134	135.47	-0.700133	102	123.52	188	208.13	-0.51849	110	112.87	261	283.01	-0.913952	143	118.09	270	267.8	-0.814088	125	189.71	233	255.98	-0.298244	113	148.65	190	170.28	-0.135
CYS3	0	0	117	174.17	-5.16576	0	0	137	158.58	-5.07255	0	0	106	113.9	-4.74406	52	53.55	235	251.02	-1.53039	64	78.16	300	247.05	-1.14216	48	61.59	165	217.66	-1.25091	103	115.06	162	183.86	-0.465491
RPL39	0	0	134	173.66	-5.16284	0	0	175	174.6	-5.16821	0	0	0	0	NA	0	0	145	147.2	-4.99856	0	0	0	0	NA	0	0	282	266.68	-5.58979	0	0	144	155.47	-5.05286
OST3	0	0	138	173.24	-5.16043	11	12.45	145	146.59	-2.39546	0	0	189	209.23	-5.3482	5	5.13	280	303.61	-3.90584	0	0	299	296.56	-5.69562	4	6.07	237	271.07	-3.6502	12	17.76	197	177.02	-2.25017
DIA4	0	0	117	172.04	-5.15352	110	105.58	135	142.17	-0.295137	0	0	0	0	NA	105	122.68	285	311.39	-0.926555	157	166.52	273	275.82	-0.502265	132	111	211	263.32	-0.858662	107	106.83	165	198.27	-0.614105
TCB1	0	0	136	170.73	-5.14592	8	9.05	141	142.55	-2.65911	0	0	174	192.63	-5.26595	6	6.16	287	311.2	-3.77513	0	0	290	287.64	-5.66518	5	7.56	225	276.64	-3.47923	31	47.21	218	196.78	-1.41159
ARG3	0	0	192	170.44	-5.14423	4	3.08	191	155.76	-3.64862	0	0	247	194.83	-5.27725	5	3.77	371	282.94	-4.08642	8	8.25	529	310.89	-3.51803	0	0	381	381	-5.94542	0	0	213	213	-5.36598
SSQ1	0	0	159	168.51	-5.13291	11	11.83	197	167.87	-2.57734	20	18.98	231	205.88	-2.33741	0	0	346	331.3	-5.80604	15	18.32	449	355.06	-2.91396	8	41.04	277	281.24	-1.90414	25	71.6	188	218.51	-1.10643
HIT1	0	0	169	168.24	-5.13132	46	44.15	181	145.65	-1.17806	64	48.73	261	181.14	-1.29817	61	51.91	353	298.16	-1.73239	79	86.24	264	230.11	-0.974231	33	27.06	345	245.74	-2.17399	90	89.29	202	204.75	-0.823635
PDE2	0	0	134	168.22	-5.1312	89	100.71	149	150.64	-0.399384	224	271.25	184	203.7	0.285175	278	285.25	271	293.85	-0.0296012	367	303.07	237	235.07	0.25313	215	212.53	247	265.12	-0.22017	222	193	239	234.35	-0.193216
VAM6	0	0	189	167.78	-5.1286	129	99.33	179	145.98	-0.381832	0	0	0	0	NA	235	177.1	369	281.42	-0.46105	194	200.07	496	291.5	-0.374812	268	268	323	323	-0.186032	205	205	206	206	-0.00484262
VPS28	0	0	141	167.11	-5.12462	0	0	0	0	NA	0	0	267	249.62	-5.52394	50	47.09	320	329.53	-1.92762	48	46	294	276.88	-1.77704	19	17.97	194	227.16	-2.48719	52	52.43	180	201.83	-1.334
RPS9B	0	0	128	165.88	-5.11727	44	47.66	127	126.71	-0.964905	0	0	105	105.59	-4.66899	27	29.39	244	247.7	-2.10213	66	67.83	281	235.3	-1.23346	43	38.41	262	230.36	-1.76996	44	37.65	173	156.27	-1.40342
CYS4	0	0	122	165.23	-5.11337	4	4.36	220	168.55	-3.45418	25	25.97	137	135.59	-1.62226	36	35.79	238	246.86	-1.90764	78	92.61	227	219.67	-0.857531	32	33.89	277	248.72	-1.96814	58	61.87	136	159.92	-0.939838
GAA1	0	0	143	164.09	-5.10649	9	8.64	168	151.67	-2.76236	0	0	0	0	NA	33	33.15	309	279.97	-2.10749	39	40.01	228	212.37	-1.64921	0	0	0	0	NA	0	0	0	0	NA
RMD9	0	0	121	163.88	-5.10522	98	106.91	159	121.82	-0.129422	0	0	0	0	NA	118	117.3	263	272.79	-0.839138	98	116.35	271	262.25	-0.807943	88	95.25	216	229.94	-0.875209	88	98.01	177	183.12	-0.620367
ATP12	0	0	108	163.47	-5.10273	30	29.64	149	151.14	-1.60249	160	140.88	221	214.85	-0.419602	227	223.33	344	288.86	-0.25628	263	218.39	255	268.55	-0.205903	137	159.11	345	304.01	-0.644483	149	167.57	159	198.11	-0.166506
ADK1	0	0	108	163.47	-5.10273	14	13.83	141	143.03	-2.27337	14	12.33	97	94.3	-1.96701	68	66.9	311	261.15	-1.35088	47	39.03	254	267.49	-1.90318	40	48.27	262	237.71	-1.57793	83	78.76	147	182.27	-0.831938
YLR352W	0	0	108	163.47	-5.10273	144	142.27	167	169.4	-0.173418	289	254.47	253	245.96	0.0338786	265	260.71	345	289.7	-0.105055	344	285.65	244	256.96	0.105457	237	255.35	285	286.43	-0.114436	156	145.04	198	203.6	-0.337176
RPS27B	0	0	152	161.09	-5.08815	39	41.94	182	155.09	-1.29063	61	57.89	294	262.03	-1.4966	74	69.69	308	294.92	-1.43179	67	81.83	484	382.74	-1.53317	54	265.22	253	262.13	0.0116748	69	198.02	173	194.98	0.0153927
GIM5	0	0	132	160.67	-5.08556	71	84.11	126	137.46	-0.486637	13	14.25	186	184.09	-2.49626	20	24.46	273	272.32	-2.37353	0	0	0	0	NA	122	138.03	238	237.77	-0.540811	111	110.93	163	190.74	-0.538267
ISA1	0	0	151	160.03	-5.08159	70	75.28	198	168.72	-0.799739	134	127.17	290	258.46	-0.705245	52	48.97	331	316.94	-1.85044	13	15.88	430	340.04	-3.00587	9	46.84	257	263	-1.70809	25	76.93	180	202.07	-0.95774
MRPL25	0	0	111	159.95	-5.08109	28	28.12	104	125.15	-1.46605	0	0	143	149.27	-5.01243	18	17.77	245	241.87	-2.56027	10	11.4	243	261.45	-3.05236	29	27.44	268	263.89	-2.23152	53	57.47	187	180.76	-1.13417
DAL81	0	0	118	159.82	-5.08029	20	21.82	149	114.16	-1.61869	104	108.05	175	173.2	-0.468398	76	75.55	238	246.86	-1.17492	94	111.6	276	267.09	-0.867481	106	118.17	249	249.18	-0.74163	117	113.42	147	177.55	-0.444993
SPC19	0	0	161	159.39	-5.07761	49	44.5	147	135.94	-1.10183	55	43.38	183	175.19	-1.37877	65	65.52	321	289.93	-1.47558	75	81.58	431	354.93	-1.46097	15	12.05	251	228.14	-2.86555	68	57.47	242	188.98	-1.17841
SRO9	0	0	108	158.8	-5.07392	134	128.62	131	137.95	-0.0695071	169	186.15	158	171.46	0.0817451	178	207.97	243	265.5	-0.243184	213	225.91	350	353.61	-0.446465	211	175.86	157	237.4	-0.298591	177	195.51	162	203.94	-0.0420039
ADA2	0	0	116	157.11	-5.06329	21	22.91	236	180.81	-2.02867	51	52.98	200	197.94	-1.30439	74	73.56	242	251.01	-1.21786	113	134.16	293	283.54	-0.744415	46	46.15	308	265.07	-1.73043	79	77.15	145	162.19	-0.736285
SSZ1	0	0	129	157.02	-5.06272	36	42.65	134	146.18	-1.21545	0	0	0	0	NA	29	35.47	294	293.27	-2.08801	82	82.01	288	346.76	-1.43255	46	53.35	264	262.42	-1.57831	84	91.26	158	178.8	-0.667234
RRP8	0	0	122	156.98	-5.06247	113	116.57	170	169.61	-0.372346	59	63.09	175	189.9	-1.09146	118	111.13	341	340.15	-1.11266	129	147.86	359	293.21	-0.681288	177	147.03	226	255.28	-0.548856	145	108.15	245	203.01	-0.625446
TLG2	0	0	123	154.41	-5.04607	84	95.05	135	136.48	-0.35861	105	127.15	237	262.37	-0.720358	173	177.51	315	341.56	-0.651802	182	150.29	299	296.56	-0.676417	196	174.8	263	308.69	-0.566225	167	135.28	216	173.28	-0.245952
HIS6	0	0	113	154.2	-5.04471	4	4.24	153	150.67	-3.36539	0	0	206	193.83	-5.27213	4	4.46	265	271.91	-3.91169	15	18.94	343	288.03	-2.6738	17	22.81	265	277.83	-2.4605	26	21.29	178	205.52	-2.22626
YKL169C	0	0	107	154.19	-5.04465	34	34.15	141	169.68	-1.58017	136	136.45	213	222.34	-0.485435	34	33.57	350	345.52	-2.30495	53	60.4	350	376.57	-1.81635	46	42.76	281	266.11	-1.80894	69	65.86	201	205.55	-1.12794
BRE1	0	0	154	153.3	-5.0389	49	47.03	167	134.39	-1.03633	129	98.22	261	181.14	-0.607436	11	9.36	354	299.01	-3.36586	162	176.85	330	287.63	-0.484205	108	97.27	331	271.5	-1.01992	127	123.57	174	204.94	-0.502717
MRP1	0	0	118	151.83	-5.02933	43	44.36	184	183.58	-1.40345	35	37.43	206	223.54	-1.76522	103	97	317	316.21	-1.1746	98	112.33	446	364.27	-1.17033	95	86.59	264	262.44	-1.10116	108	80.28	238	205.69	-0.93332
VAM3	0	0	105	151.3	-5.02585	102	102.44	126	151.63	-0.389025	0	0	124	129.44	-4.87091	195	192.51	275	271.48	-0.342236	170	193.74	258	277.58	-0.35804	107	115.66	230	241.17	-0.730376	126	136.22	192	205.91	-0.410698
YGL024W	0	0	125	148.15	-5.00495	130	141.82	152	156.81	-0.0998067	277	291.93	222	207.55	0.339755	300	282.54	301	309.96	-0.0923111	296	283.69	293	275.94	0.0276	200	250.62	222	255.18	-0.0179603	223	204.42	147	197.54	0.0340661
CDC40	0	0	115	147.97	-5.00374	5	5.16	169	168.61	-3.31542	0	0	0	0	NA	0	0	231	230.43	-5.44428	23	26.36	442	361.01	-2.58259	71	76.6	281	252.65	-1.18439	8	6.15	202	170.77	-3.17904
RPL6A	0	0	148	147.33	-4.99944	81	77.75	177	142.43	-0.599569	9	6.85	118	81.9	-2.35712	0	0	0	0	NA	3	3.27	76	66.24	-2.75665	0	0	0	0	NA	6	5.08	184	191.11	-3.45306
ERG24	0	0	165	146.47	-4.99362	0	0	184	150.05	-5.01761	0	0	97	76.51	-4.35041	12	9.04	393	299.72	-3.3996	5	5.16	286	168.08	-3.3123	0	0	399	399	-5.99146	41	41	220	220	-1.66049
YCL007C	0	0	138	146.26	-4.9922	14	15.06	202	172.13	-2.37771	17	16.13	210	187.16	-2.39646	22	20.72	283	270.98	-2.5275	26	31.75	424	335.29	-2.32907	9	49.98	232	265.64	-1.65447	45	102.08	150	200.53	-0.670433
YHR078W	0	0	99	145.57	-4.9875	154	147.82	167	175.86	-0.172621	289	318.33	192	208.35	0.422218	294	343.49	295	322.32	0.0634225	345	365.91	339	342.5	0.0659295	359	267.97	221	265.03	0.0109908	229	212.77	199	216.92	-0.0192274
RIM8	0	0	163	144.7	-4.98155	119	91.63	180	146.79	-0.467179	88	74.21	250	197.19	-0.968942	265	199.71	337	257.01	-0.251137	167	172.22	457	268.58	-0.442303	113	113	333	333	-1.07494	135	135	199	199	-0.385662
HXT5	0	0	96	141.16	-4.95695	157	150.7	165	173.76	-0.141509	265	291.9	175	189.9	0.428082	284	331.81	299	326.69	0.0155037	365	387.12	357	360.68	0.0705547	359	280.83	202	247.48	0.125942	214	216.36	194	217.57	-0.00555136
GCN5	0	0	133	140.96	-4.95555	0	0	163	138.9	-4.94093	0	0	42	37.43	-3.64884	29	27.31	254	243.21	-2.15481	51	62.29	196	154.99	-0.902065	8	30.23	195	247.33	-2.07338	37	88.05	149	205.16	-0.839455
VPS21	0	0	111	139.34	-4.94407	88	99.58	146	147.61	-0.390372	0	0	0	0	NA	9	9.23	276	299.28	-3.37939	121	99.92	331	328.3	-1.18264	86	86.23	253	263.59	-1.10963	83	72.21	226	202.47	-1.02219
FRS2	0	0	121	138.85	-4.94057	44	42.23	138	124.58	-1.06641	39	34.9	210	194.26	-1.69359	53	53.24	273	247.36	-1.52146	77	79	247	230.07	-1.06069	59	68.89	262	260.06	-1.31783	44	44.44	161	199.29	-1.48337
MRC1	0	0	153	135.82	-4.91867	184	141.69	192	156.58	-0.0992588	137	115.53	258	203.5	-0.562419	201	151.48	329	250.91	-0.502038	132	136.13	493	289.74	-0.7515	205	205	325	325	-0.459021	144	144	205	205	-0.351142
IBA57	0	0	91	135.46	-4.91603	4	4.33	142	164.36	-3.43477	0	0	0	0	NA	5	5.15	273	291.61	-3.86239	26	31.75	316	260.23	-2.0765	0	0	228	264.25	-5.58067	7	7.13	193	204.45	-3.22964
RPL16B	0	0	124	131.42	-4.88598	67	72.06	178	151.68	-0.737063	0	0	0	0	NA	130	122.43	263	251.83	-0.717043	114	139.23	330	260.96	-0.624908	97	196.37	239	263.35	-0.292194	117	162.75	128	176.14	-0.0785995
SWS2	0	0	99	128.3	-4.86214	11	11.91	140	139.68	-2.38849	0	0	193	194.08	-5.27341	41	44.63	269	273.08	-1.79285	36	37	281	235.3	-1.82752	81	92.55	261	263.01	-1.03749	73	61.28	156	202.2	-1.18255
ROM2	1	0.93	162	245.2	-4.84862	118	116.58	156	158.24	-0.303294	185	162.9	209	203.18	-0.219745	294	289.24	373	313.21	-0.0793534	0	0	0	0	NA	266	250.3	363	267.25	-0.0652719	199	195.86	193	197.51	-0.00834666
ALG1	0	0	124	122.76	-4.81834	158	143.49	173	159.99	-0.108132	299	235.84	215	205.83	0.135488	339	341.73	271	244.77	0.332547	295	320.87	296	243.76	0.27387	348	244.97	327	249.78	-0.0193665	229	196.5	219	171.55	0.135052
CCM1	0	0	83	122.04	-4.81251	123	118.06	139	146.38	-0.213387	0	0	0	0	NA	130	151.89	256	279.71	-0.607603	143	151.67	223	225.3	-0.393583	159	142.54	203	260.51	-0.599859	142	129.95	148	177.52	-0.309885
YCS4	0	0	118	116.82	-4.76916	193	175.28	185	171.08	0.0241142	399	314.72	221	211.57	0.395584	304	306.44	344	310.7	-0.0137612	319	346.97	346	284.94	0.196334	323	265.88	277	233.31	0.130154	216	191.44	275	217.55	-0.12723
GCD10	0	0	116	114.84	-4.75221	129	117.16	129	119.3	-0.017949	19	14.99	186	178.06	-2.41576	147	148.18	302	272.77	-0.607135	285	309.99	310	255.29	0.193451	200	164.99	298	264.32	-0.469009	203	197.25	175	136.34	0.367069
DSC2	0	0	127	112.74	-4.73392	197	151.7	174	141.9	0.0663301	342	288.41	301	237.42	0.193811	428	322.55	392	298.96	0.0757045	391	403.23	371	218.04	0.61273	474	474	356	356	0.285579	290	290	215	215	0.298045
UAF30	0	0	89	111.73	-4.725	21	23.76	148	149.63	-1.8056	0	0	0	0	NA	5	5.13	232	251.57	-3.71849	82	67.71	298	295.57	-1.46239	45	43	249	274.72	-1.8352	73	65.99	199	191.35	-1.05477
DOA4	1	0.81	148	190.43	-4.6612	14	14.44	150	149.66	-2.27806	11	11.76	168	182.31	-2.66486	77	72.52	294	293.27	-1.38694	118	135.25	303	247.48	-0.600871	50	46.23	206	256.06	-1.69428	56	52.89	281	264.35	-1.5941
MDM34	1	0.98	157	203.47	-4.63732	53	57.41	151	150.65	-0.954088	215	219.73	219	220.22	-0.00221745	227	247.08	259	262.93	-0.0619326	217	223.02	311	260.42	-0.154393	147	145.72	295	291.58	-0.690212	170	154.52	225	234.71	-0.415828
MSD1	1	0.81	144	185.29	-4.63398	36	37.14	162	161.63	-1.45021	0	0	0	0	NA	124	116.78	257	256.36	-0.781657	78	89.4	271	221.34	-0.899963	68	61.86	219	248.24	-1.37751	83	59.59	176	177.76	-1.08191
SNF1	1	0.8	185	184.16	-4.63343	124	119.02	178	143.24	-0.18382	299	227.66	219	151.99	0.401864	395	336.12	317	267.76	0.22662	227	247.81	315	274.56	-0.102116	209	180.37	295	242.1	-0.292934	170	173.33	156	188.66	-0.0842829
YML054C-A	1	1.01	193	204.55	-4.62755	169	181.75	185	157.64	0.141482	183	173.68	248	221.03	-0.239857	263	247.69	307	293.96	-0.170633	219	267.46	434	343.2	-0.248521	198	244.65	266	267.88	-0.0903574	212	197.31	162	213.95	-0.080574
YOR366W	0	0	78	101.09	-4.62585	201	217.71	147	146.66	0.392834	1	1.02	40	40.22	-3.01583	289	314.56	264	268.01	0.1596	401	412.12	334	279.68	0.386523	240	214.21	340	262.54	-0.202591	303	230.75	135	131.74	0.557267
ELO3	0	0	64	96.87	-4.58364	111	109.66	168	170.42	-0.437654	264	232.46	231	224.57	0.0343802	260	255.79	405	340.08	-0.283858	0	0	0	0	NA	237	236.92	430	303.34	-0.246211	149	144.5	194	205.02	-0.347797
UGO1	1	0.78	125	169.3	-4.56095	32	34.91	199	152.46	-1.45242	0	0	0	0	NA	8	7.95	250	259.31	-3.37022	0	0	0	0	NA	27	29.09	279	261.26	-2.16514	36	36.77	140	180.38	-1.56908
YJR114W	1	0.91	204	181.09	-4.5574	6	4.62	170	138.64	-3.21274	8	6.75	240	189.3	-3.20091	62	46.73	326	248.62	-1.65438	43	44.34	511	300.31	-1.89395	41	41	389	389	-2.22848	18	18	191	191	-2.31306
ARD1	0	0	64	94.1	-4.55493	86	82.55	142	149.54	-0.588784	0	0	0	0	NA	41	47.9	310	338.71	-1.93831	93	98.64	279	281.88	-1.04346	50	42.55	238	296.94	-1.92298	75	75.65	125	153.2	-0.699001
MRPL49	1	0.91	203	180.2	-4.5525	145	111.66	193	157.39	-0.340686	196	165.29	282	222.43	-0.295365	202	152.23	326	248.62	-0.488	122	125.82	468	275.04	-0.777777	161	161	396	396	-0.89634	134	134	198	198	-0.38803
ACO2	1	0.93	120	181.63	-4.54994	18	17.78	152	154.19	-2.11186	25	22.01	257	249.85	-2.38893	25	24.6	310	260.31	-2.32312	0	0	0	0	NA	35	37.42	292	218.22	-1.7415	46	47.61	167	196.96	-1.40424
HFI1	1	0.85	135	169.47	-4.52337	15	16.97	144	145.58	-2.09887	0	0	0	0	NA	21	21.55	302	327.47	-2.67871	0	0	295	292.6	-5.68222	21	23.35	244	265.62	-2.39329	19	17.27	207	202.76	-2.41168
INO4	1	1.04	153	186.23	-4.51939	4	4.74	144	157.09	-3.31571	212	232.35	221	218.73	0.06014	132	161.47	350	349.13	-0.767811	168	168.03	252	303.42	-0.588332	175	183.23	252	240.6	-0.271098	148	144.45	133	152.82	-0.0559507
UBI4	1	0.82	117	164.65	-4.51104	58	58.25	154	146.89	-0.914703	70	71.37	229	253.52	-1.25759	98	121.43	308	335.24	-1.01029	248	248.46	266	239.55	0.0363706	125	142.6	214	253.89	-0.5738	138	143.28	233	209.95	-0.379865
VMA2	2	1.55	169	228.89	-4.50151	17	18.55	224	171.62	-2.17812	24	24.93	254	251.39	-2.27557	40	39.76	302	313.24	-2.04246	66	78.36	299	289.35	-1.29709	32	24.92	332	260.76	-2.31241	55	46.67	205	198.14	-1.42971
VPS33	1	1.01	170	180.17	-4.5013	9	9.68	171	145.71	-2.62009	47	44.61	196	174.68	-1.34854	50	47.09	293	280.55	-1.76724	68	83.05	396	313.15	-1.31846	35	111.98	227	277.12	-0.900842	67	135.45	155	183.38	-0.301041
ARC40	0	0	90	89.1	-4.50092	15	13.62	89	82.31	-1.74018	95	74.93	98	93.82	-0.222168	19	19.15	247	223.09	-2.40884	17	18.49	94	77.41	-1.39205	356	289	227	226.45	0.24295	301	265.68	89	77.33	1.22512
ATG13	0	0	75	88.89	-4.49859	107	116.73	172	177.44	-0.415859	265	279.28	273	255.23	0.0897136	344	323.98	281	289.37	0.112608	238	228.1	367	345.63	-0.414099	237	250.67	225	270.71	-0.0766166	179	185.83	144	173.89	0.0660419
SPC3	0	0	77	88.36	-4.49267	247	237.09	155	139.93	0.524385	20	17.9	147	135.98	-1.98067	0	0	87	78.83	-4.3799	21	21.55	72	67.07	-1.1048	0	0	0	0	NA	0	0	0	0	NA
VPH2	1	0.89	116	167.16	-4.48834	21	21.09	117	140.8	-1.85929	28	28.09	158	164.93	-1.74117	54	53.31	270	266.55	-1.5946	46	52.42	276	296.95	-1.71874	43	41.27	248	248.34	-1.77474	55	56.25	242	243.38	-1.4513
EOS1	1	0.98	135	174.96	-4.48716	3	3.25	137	136.69	-3.47809	0	0	230	231.29	-5.44799	21	22.86	284	288.31	-2.4953	9	9.25	370	309.83	-3.41197	0	0	266	282.75	-5.64809	10	15.79	124	143.31	-2.15118
LYS9	1	0.83	107	159.28	-4.47261	3	3.25	135	156.26	-3.61098	1	1	210	225.65	-4.73026	6	6.18	261	278.79	-3.66274	23	28.09	355	292.35	-2.31097	4	5.15	247	292.88	-3.86672	15	17.28	154	183.1	-2.30967
RPL2B	1	1.01	164	173.81	-4.46556	140	150.57	175	149.12	0.00961259	209	198.35	202	180.03	0.0963993	319	300.43	271	259.49	0.145973	226	276.01	358	283.1	-0.0252727	183	309.04	254	264.31	0.155802	215	304.48	123	183.13	0.506242
YLR358C	0	0	62	83.97	-4.4423	75	81.82	102	78.15	0.0453248	20	20.78	70	69.28	-1.1715	0	0	153	158.7	-5.0733	0	0	54	52.26	-3.97519	0	0	171	170.6	-5.14517	306	316.42	65	82.75	1.33239
IST1	2	1.71	179	224.71	-4.4223	10	11.32	170	171.87	-2.64132	79	95.66	234	259.05	-0.989674	86	88.24	288	312.29	-1.2558	133	109.83	261	258.87	-0.852184	7	7.35	285	277.88	-3.50852	58	61.62	224	201.28	-1.17257
IRS4	0	0	63	81.65	-4.41461	122	132.14	97	96.78	0.308681	0	0	0	0	NA	15	16.33	267	271.05	-2.75355	179	183.96	320	267.96	-0.374423	160	219.63	219	236.12	-0.0720793	155	166.01	147	180.44	-0.0828713
GET2	0	0	55	80.87	-4.40513	88	84.47	127	133.74	-0.455182	0	0	0	0	NA	55	64.26	238	260.04	-1.38629	97	102.88	264	266.73	-0.946743	66	62.3	211	278.47	-1.48501	72	80.01	140	184.16	-0.826648
YGL199C	2	1.85	152	230.07	-4.3954	146	144.24	157	159.26	-0.0984099	221	194.59	211	205.13	-0.0524864	309	304	372	312.37	-0.0270728	0	0	0	0	NA	332	268.69	391	278.55	-0.035908	217	198.77	207	189.33	0.0484073
URE2	0	0	61	72.3	-4.29456	51	55.64	158	162.99	-1.06309	72	75.88	260	243.07	-1.15521	187	176.11	272	280.1	-0.461939	140	134.18	395	371.99	-1.01494	117	139.2	219	270.73	-0.661739	127	119.3	157	205.84	-0.541957
ACP1	1	0.91	121	138.85	-4.29347	87	83.51	124	111.95	-0.290075	154	137.81	196	181.31	-0.272602	184	184.83	304	275.44	-0.397162	227	232.89	310	288.76	-0.214202	180	187.64	274	258.65	-0.319494	154	154.48	169	197.44	-0.24397
BUL2	0	0	67	71.01	-4.2768	155	166.7	178	151.68	0.0938324	0	0	0	0	NA	0	0	0	0	NA	0	0	0	0	NA	214	384.21	249	269.08	0.35507	204	288.39	143	200.22	0.363376
SLM5	1	0.83	87	129.51	-4.26713	32	34.66	91	105.33	-1.09252	32	32.03	92	98.86	-1.10635	85	87.53	200	213.63	-0.885574	88	107.47	364	299.76	-1.01984	31	41.02	213	240.96	-1.75063	54	63.76	116	138.49	-0.767305
DCV1	1	0.96	101	137.83	-4.26031	87	92.26	143	140.82	-0.419167	102	102.1	198	186.3	-0.597012	103	114.73	248	254.47	-0.791845	138	174.25	365	306.5	-0.562262	106	141.44	246	257.43	-0.595704	165	128.57	173	199.06	-0.434396
RPS10A	2	1.71	152	190.81	-4.25956	68	76.95	163	164.79	-0.754654	18	21.8	165	182.66	-2.08633	48	49.25	288	312.29	-1.83012	52	42.94	344	341.2	-2.05257	75	64.43	282	277.84	-1.44966	72	58.62	228	204.22	-1.23609
VAM10	2	1.71	152	190.81	-4.25956	63	71.29	136	137.5	-0.650185	90	108.99	173	191.52	-0.559811	124	127.24	245	265.66	-0.732071	176	145.34	281	278.71	-0.647821	97	146.07	208	229.45	-0.449125	100	117.5	189	178.11	-0.413087
DUS4	0	0	46	69.63	-4.25745	146	144.24	147	149.11	-0.0329808	0	0	0	0	NA	339	333.51	331	277.94	0.18167	0	0	0	0	NA	289	276	314	264.61	0.0419884	231	241.03	163	206.76	0.152678
IMG2	2	1.65	124	184.59	-4.24898	61	66.07	147	170.15	-0.936804	55	55.05	228	244.99	-1.47905	137	141.08	281	300.15	-0.751218	77	94.04	478	393.64	-1.42368	88	93.07	331	311.31	-1.19996	77	78.63	189	211.75	-0.982727
SNF7	2	1.65	131	184.35	-4.24769	0	0	164	156.43	-5.05898	0	0	0	0	NA	18	22.3	233	253.61	-2.39128	0	0	352	316.99	-5.76202	49	62.68	285	272.23	-1.45644	38	42.06	234	177.34	-1.4211
VPS69	0	0	56	68.16	-4.23642	150	177.69	45	49.09	1.27183	0	0	0	0	NA	0	0	43	42.89	-3.78169	54	54.01	79	95.12	-0.558082	0	0	93	95.14	-4.56581	0	0	0	0	NA
RPL12A	2	1.62	137	176.28	-4.21456	69	71.18	179	178.59	-0.911513	9	9.62	199	215.95	-3.01693	177	166.7	278	277.31	-0.506559	137	157.03	463	378.16	-0.875173	123	137.67	267	264.39	-0.649103	97	89.59	238	203.53	-0.814371
INO2	2	1.62	134	172.42	-4.19254	7	7.22	155	154.65	-2.94104	121	129.38	183	198.58	-0.425762	156	146.92	253	252.37	-0.538179	155	177.66	349	285.05	-0.470682	161	181.4	209	268.14	-0.38903	140	142.87	219	206.69	-0.367136
RSA1	1	0.81	91	117.09	-4.17812	48	49.52	166	165.62	-1.19335	69	73.78	154	167.11	-0.810068	95	89.47	321	320.2	-1.26705	96	110.03	341	278.51	-0.923238	61	50.32	211	237.21	-1.53507	94	67.26	192	159.87	-0.857273
EAP1	0	0	48	62.21	-4.14646	0	0	0	0	NA	0	0	0	0	NA	0	0	130	131.97	-4.89012	2	2.06	127	106.35	-3.55768	137	151.26	277	265.11	-0.55832	209	162.4	149	162.23	0.00104093
MRX14	2	1.62	127	163.41	-4.13919	6	6.19	141	140.68	-2.98088	9	9.62	127	137.82	-2.57044	47	44.26	286	285.29	-1.84458	66	75.65	343	280.15	-1.29964	120	112.58	246	274.91	-0.887567	35	33.38	335	286	-2.12201
ATP15	0	0	49	61.51	-4.13533	0	0	51	51.56	-3.96196	0	0	0	0	NA	0	0	0	0	NA	0	0	23	22.81	-3.17011	0	0	127	142.45	-4.96599	2	1.77	132	138.54	-3.9195
RSM18	2	1.96	124	182.33	-4.1261	93	89.27	138	145.33	-0.483059	9	9.91	205	222.46	-3.01955	143	167.07	252	275.34	-0.497251	144	152.73	297	300.07	-0.672145	141	129.67	189	249.23	-0.649705	124	127.4	149	190.45	-0.399476
SLN1	0	0	53	60.82	-4.12423	10	9.6	119	107.43	-2.32525	213	190.61	95	87.88	0.768175	0	0	47	42.58	-3.7746	79	81.05	175	163.01	-0.692599	0	0	203	160.09	-5.08196	0	0	30	34.15	-3.55962
YLL037W	0	0	53	60.82	-4.12423	27	25.92	157	141.74	-1.66816	6	5.37	156	144.31	-3.12727	2	2.01	88	79.73	-3.28917	0	0	18	16.77	-2.87751	0	0	62	54.48	-4.01602	0	0	0	0	NA
PPA2	2	1.71	132	165.71	-4.11931	20	22.63	152	153.67	-1.87878	16	19.38	168	185.99	-2.2165	41	42.07	248	268.91	-1.83526	52	42.94	319	316.4	-1.97734	49	60.09	243	253.67	-1.42762	53	57.41	206	187.14	-1.1697
RPS19A	2	2.08	153	186.23	-4.10741	0	0	154	168	-5.1299	177	193.99	186	184.09	0.0521061	131	160.24	292	291.27	-0.594784	190	190.03	413	497.26	-0.958692	181	212.97	269	272.67	-0.246087	152	151.7	173	199.11	-0.270392
SOH1	0	0	44	59.59	-4.10413	0	0	0	0	NA	0	0	0	0	NA	0	0	0	0	NA	0	0	21	20.32	-3.05965	0	0	0	0	NA	140	133.28	44	35.68	1.2977
PUS6	3	2.94	158	232.32	-4.08123	169	162.22	180	189.55	-0.154816	277	305.12	204	221.37	0.319635	280	327.14	293	320.13	0.0215943	244	258.79	424	428.38	-0.502469	359	293	198	275.93	0.059815	174	172.42	194	222.26	-0.252621
MRPS8	2	2.08	149	181.37	-4.08111	23	27.25	136	148.37	-1.66533	21	23.02	343	339.47	-2.65144	31	37.92	368	367.09	-2.24682	86	86.01	232	279.34	-1.16998	58	49.4	262	262.38	-1.65361	74	65.38	153	166.49	-0.925528
ATP25	2	2.01	167	176.99	-4.07979	84	90.34	170	144.86	-0.468058	58	55.05	202	180.03	-1.17242	131	123.37	289	276.72	-0.803352	80	97.7	373	294.96	-1.09814	84	146.3	265	272.79	-0.61989	139	192.73	161	221.57	-0.138776
RPL31A	2	1.59	152	151.31	-4.07426	15	14.4	179	144.04	-2.24264	7	5.33	170	117.99	-2.93374	12	10.21	331	279.58	-3.22005	32	34.93	335	291.99	-2.09857	5	4.73	319	262.22	-3.82727	30	30.25	165	193.12	-1.82646
PEP12	2	1.71	126	158.17	-4.07302	14	15.84	140	141.54	-2.13587	0	0	0	0	NA	68	69.77	242	262.41	-1.31428	67	55.33	342	339.21	-1.79834	39	49.05	258	270.4	-1.69057	59	60.79	245	203.06	-1.19467
RTS2	2	2.32	167	191.63	-4.06081	86	83.34	164	135.93	-0.484614	72	73.75	206	188.18	-0.92855	11	12.35	327	289.87	-3.08136	141	164.14	399	310.59	-0.634895	45	41.12	260	232.46	-1.71249	94	84.88	136	163.66	-0.650932
YVC1	2	1.82	178	158.01	-4.03223	5	3.85	198	161.47	-3.51151	1	0.84	278	219.28	-4.78513	83	62.55	408	311.16	-1.59169	13	13.41	373	219.21	-2.72666	0	0	412	412	-6.02345	4	4	227	227	-3.81991
JAC1	0	0	48	55.08	-4.02678	0	0	64	57.78	-4.0738	13	11.63	214	197.96	-2.75703	0	0	112	101.48	-4.62967	13	13.34	58	54.03	-1.34483	0	0	0	0	NA	0	0	0	0	NA
RPS7A	2	2.08	140	170.41	-4.01913	10	11.85	140	152.73	-2.48185	5	5.48	197	194.97	-3.40924	12	14.68	239	238.41	-2.72579	51	51.01	297	357.6	-1.93077	39	43.07	246	256.07	-1.76357	31	32.52	141	171.74	-1.63965
SPE1	4	3.55	174	250.73	-4.01323	50	50.22	137	164.86	-1.17501	104	104.34	239	249.48	-0.866186	110	108.59	362	357.37	-1.18482	58	66.1	295	317.39	-1.55709	84	76.89	329	302.45	-1.35992	61	52.3	183	176.76	-1.2045
BDF1	0	0	51	54.05	-4.00824	2	2.15	97	82.66	-3.27936	0	0	7	6.24	-1.97962	0	0	191	182.89	-5.21434	7	8.55	257	203.23	-3.06271	357	1652.12	197	210.96	2.05402	321	846.68	55	53.33	2.74743
HIS1	3	2.39	186	185.16	-4.00578	10	9.6	178	143.24	-2.61062	10	7.61	371	257.49	-3.40193	15	12.76	327	276.2	-3.00297	36	39.3	301	262.36	-1.87717	4	3.53	328	268.11	-4.0844	31	28.05	182	202.17	-1.94502
GPM2	1	0.78	71	96.16	-3.99975	186	202.91	149	114.16	0.571356	138	143.37	97	96	0.397668	39	38.77	169	175.29	-1.48902	398	472.53	208	201.29	0.850513	5	5.39	240	227.91	-3.57859	138	142.46	52	70.12	0.701688
STE50	2	1.96	109	160.27	-3.99789	42	40.31	158	166.39	-1.39922	0	0	0	0	NA	181	211.47	245	267.69	-0.234757	254	269.39	284	286.93	-0.062852	165	149.74	193	280.34	-0.624007	160	166.04	150	203.21	-0.200916
SEC1	0	0	54	53.46	-3.99747	0	0	47	43.46	-3.79459	0	0	0	0	NA	16	16.13	93	84	-1.60182	255	277.36	160	131.76	0.740372	0	0	51	46.28	-3.85609	75	70.11	31	24.27	1.03461
YDR355C	0	0	52	51.48	-3.96043	238	216.15	143	132.24	0.488436	302	238.21	111	106.26	0.802086	46	46.37	247	223.09	-1.55406	0	0	31	25.53	-3.27828	0	0	0	0	NA	0	0	0	0	NA
VPS41	4	3.25	171	220.03	-3.95138	126	129.98	171	170.61	-0.27018	79	84.47	239	259.35	-1.11386	238	224.15	237	236.41	-0.0530218	214	245.29	379	309.55	-0.231835	134	139.58	208	273.87	-0.670522	163	158.62	188	197.14	-0.216178
GGC1	3	2.48	120	178.63	-3.94387	7	7.58	128	148.16	-2.85559	2	2	139	149.36	-3.91442	11	11.33	255	272.38	-3.09883	57	69.61	366	301.41	-1.45461	99	128.27	239	264.4	-0.719335	20	22.04	170	205.46	-2.19287
HIS7	3	2.44	137	176.28	-3.94226	9	9.28	117	116.73	-2.43819	15	16.04	138	149.75	-2.18006	7	6.59	259	258.36	-3.53139	24	27.51	352	287.5	-2.31444	0	0	199	245.92	-5.50906	9	8.79	182	173.33	-2.87959
CPT1	2	1.96	114	147.74	-3.91701	119	128.89	137	136.69	-0.0583168	150	153.3	222	223.24	-0.373818	256	278.64	270	274.1	0.0163684	309	317.57	305	255.4	0.217104	211	171.26	310	256.78	-0.403102	183	151.2	235	206.52	-0.310032
RTF1	3	2.78	123	186.17	-3.90229	58	57.3	148	150.13	-0.952538	170	149.69	170	165.27	-0.0983882	146	143.64	313	262.83	-0.601057	0	0	0	0	NA	106	107.58	283	235.26	-0.777446	112	114.41	142	180.98	-0.455406
MID1	4	3.42	173	217.18	-3.89918	126	142.58	174	175.91	-0.208749	196	237.35	183	202.59	0.157632	183	187.77	340	368.67	-0.672081	268	221.31	347	344.17	-0.439964	208	293.15	242	258.5	0.125333	187	255.55	246	230.16	0.104213
ATP1	3	2.94	144	186.62	-3.86324	86	93.15	131	130.7	-0.335637	238	243.23	158	158.88	0.423687	260	283	215	218.26	0.258716	373	383.34	363	303.97	0.231314	166	223.99	272	269.37	-0.183735	199	189.14	160	205.02	-0.0802126
DID4	3	2.73	197	174.88	-3.85339	88	67.76	184	150.05	-0.786989	168	141.68	251	197.98	-0.3326	186	140.18	376	286.76	-0.712091	181	186.66	520	305.6	-0.490912	208	208	363	363	-0.55482	139	139	201	201	-0.366625
YOR200W	3	2.66	119	171.48	-3.85282	24	24.1	117	140.8	-1.73155	0	0	0	0	NA	52	51.33	232	229.03	-1.48064	38	43.31	257	276.51	-1.83465	25	22.39	256	255.91	-2.39642	57	55.91	219	200.03	-1.26198
SIT1	4	3.25	152	195.58	-3.83415	57	58.8	169	168.61	-1.0425	4	4.28	233	252.84	-3.87278	0	0	333	332.17	-5.80865	81	92.84	320	261.36	-1.02813	148	208.67	257	275.39	-0.276278	140	140.25	203	204.95	-0.377102
ATG8	3	2.97	154	182.52	-3.83356	81	88.37	155	159.9	-0.587998	237	249.77	245	229.05	0.0862395	304	286.3	259	266.71	0.0706227	301	288.48	356	335.27	-0.149828	228	292.46	198	270.4	0.0781476	178	177.57	166	204.48	-0.140368
GLN3	4	3.92	153	224.97	-3.82709	32	30.72	150	157.96	-1.61171	42	46.26	171	185.56	-1.37309	59	68.93	251	274.24	-1.37015	102	108.18	322	325.32	-1.09488	82	71.57	194	253.25	-1.25377	85	89.29	156	199.27	-0.79664
DOA1	3	2.88	129	176.04	-3.82054	81	85.9	131	129	-0.402776	135	135.13	207	194.77	-0.36333	164	182.67	231	237.03	-0.259256	145	183.08	352	295.59	-0.47698	131	171.6	244	254.72	-0.393106	194	167.01	174	205.81	-0.207777
RSM19	3	2.94	136	176.25	-3.80638	18	19.5	134	133.69	-1.88255	18	18.4	199	200.11	-2.33858	38	41.36	258	261.92	-1.82565	29	29.8	371	310.67	-2.31443	36	52.64	263	262.57	-1.59202	49	50.91	142	174.17	-1.21625
HOC1	0	0	36	43.82	-3.80265	197	233.36	119	129.82	0.583036	1	1.1	17	16.83	-2.13895	170	207.95	150	149.63	0.327268	118	118.02	137	164.95	-0.332395	145	162	236	235.32	-0.371437	281	303.49	62	82.72	1.29116
VMA11	4	3.42	157	197.09	-3.80258	19	21.5	172	173.89	-2.05064	24	29.06	232	256.84	-2.14914	46	47.2	331	358.91	-2.01049	27	22.3	349	346.16	-2.70133	45	45.11	269	264.11	-1.74911	57	44.99	365	285.89	-1.83067
YDR526C	3	2.72	144	165.24	-3.79971	3	2.88	84	75.83	-2.98576	7	6.26	138	127.66	-2.87479	0	0	136	123.22	-4.82205	0	0	33	30.74	-3.45758	7	8.37	327	299.29	-3.46724	27	26.19	80	97.86	-1.29086
CTK1	3	2.94	135	174.96	-3.79908	67	72.57	148	147.66	-0.703424	0	0	0	0	NA	68	74.01	214	217.25	-1.06802	3	3.08	350	293.08	-4.27775	34	38.71	259	265.26	-1.90287	65	57.03	138	172.01	-1.09239
MRPL38	3	2.66	111	159.95	-3.78363	43	43.19	132	158.85	-1.28574	21	21.07	229	239.04	-2.38659	72	71.08	307	303.07	-1.43948	69	78.63	291	313.09	-1.37229	39	34.13	269	258.3	-1.99893	76	64.63	193	190.99	-1.07341
STB5	3	2.94	116	170.56	-3.77375	61	58.55	153	161.12	-1.00152	32	35.25	252	273.46	-2.02437	102	119.17	316	345.26	-1.05828	128	135.76	289	291.98	-0.761877	238	173.87	237	261.61	-0.406627	117	96.66	177	205.15	-0.747112
MRPL37	4	3.25	142	182.71	-3.76644	103	106.26	164	163.62	-0.428384	0	0	0	0	NA	111	104.54	262	261.35	-0.910589	150	171.93	309	252.38	-0.382003	138	144.95	207	253.55	-0.556233	141	123.63	208	212.66	-0.539037
TIF35	5	4.53	207	237.53	-3.76431	23	22.08	160	144.45	-1.84087	36	32.22	222	205.36	-1.82647	38	38.17	389	352.46	-2.19986	91	93.36	365	339.99	-1.28474	58	58.73	329	264.46	-1.49163	28	24.28	188	205.11	-2.0984
GCN4	4	3.25	141	181.43	-3.75945	12	12.38	172	171.61	-2.55727	7	7.49	184	199.67	-3.16277	36	33.9	311	310.23	-2.18805	68	77.94	366	298.93	-1.33486	33	35.14	248	283.17	-2.06217	87	82.23	268	220.86	-0.980439
TOH1	1	0.93	54	81.73	-3.75806	170	167.96	152	154.19	0.0850118	291	256.23	231	224.57	0.13134	274	269.57	321	269.55	7.39208e-05	382	317.21	314	330.68	-0.0414591	236	267.84	311	264.16	0.013783	190	212.29	137	196.21	0.0783836
PHO23	3	2.94	129	167.18	-3.75385	4	4.33	145	144.67	-3.30799	0	0	198	199.11	-5.29887	137	149.12	296	300.49	-0.697302	75	77.08	406	339.97	-1.47406	79	136.06	221	241.88	-0.572149	83	121.06	176	203.38	-0.515468
UBP3	4	3.18	178	177.19	-3.75254	82	78.71	189	152.09	-0.652631	90	68.53	311	215.85	-1.13745	152	129.34	308	260.15	-0.694949	97	105.89	336	292.86	-1.0113	81	70.95	325	265.33	-1.30876	90	86.97	182	198.64	-0.81952
RML2	4	3.25	140	180.14	-3.75235	14	14.44	135	134.69	-2.17341	0	0	0	0	NA	12	11.3	267	266.34	-3.07892	42	48.14	284	231.96	-1.55619	16	19.97	227	261.99	-2.52902	24	24.79	196	192.16	-2.01353
ARF1	4	3.31	121	180.12	-3.73822	27	29.24	121	140.06	-1.54002	61	61.06	204	219.2	-1.26643	72	74.14	250	267.04	-1.27178	82	100.15	407	335.17	-1.20101	90	119.67	234	250.64	-0.73494	79	90.1	177	198.07	-0.781699
DID4	3	2.66	106	152.75	-3.73786	61	61.26	129	155.24	-0.920074	0	0	43	44.89	-3.82625	184	181.65	276	272.47	-0.40362	143	162.97	245	263.6	-0.478536	134	119.55	274	264.3	-0.788797	87	82.37	207	192.75	-0.84328
IPI3	2	2.32	118	135.4	-3.71563	142	137.61	214	177.38	-0.252252	240	245.85	242	221.07	0.105788	3	3.37	366	324.44	-4.31042	197	229.32	404	314.48	-0.314626	295	270.25	313	237.64	0.128085	223	183.28	155	202.21	-0.0977836
NPR2	5	4.06	159	204.59	-3.70452	68	70.15	171	170.61	-0.880434	10	10.69	256	277.8	-3.17176	11	10.36	325	324.19	-3.35431	106	121.5	330	269.53	-0.792272	91	124.36	266	277.25	-0.79733	82	84.86	251	225.8	-0.971351
YNL089C	6	5.12	196	246.05	-3.69803	113	127.87	171	172.88	-0.299561	4	4.84	197	218.09	-3.62475	18	18.47	370	401.2	-3.02807	133	109.83	368	365	-1.19464	7	8.89	268	271.14	-3.31479	72	87.28	280	248.03	-1.03706
YJL175W	3	2.94	121	156.81	-3.69021	18	19.5	147	146.66	-1.97449	134	136.95	212	213.18	-0.439925	147	160	340	345.16	-0.765497	166	170.6	308	257.91	-0.411314	131	158.06	246	259.79	-0.494434	146	127.08	168	202.04	-0.460748
VPS53	4	3.31	113	168.21	-3.6702	55	59.57	129	149.32	-0.908967	0	0	0	0	NA	63	64.88	268	286.27	-1.47259	69	84.27	358	294.82	-1.24393	66	72.82	227	252.94	-1.23547	58	61.99	181	224.59	-1.27574
LTV1	4	3.55	123	177.24	-3.668	60	60.26	133	160.05	-0.966588	37	37.12	221	230.69	-1.80466	52	51.33	305	301.1	-1.75319	29	33.05	236	253.91	-2.01308	40	32.48	296	264.43	-2.0704	67	64.11	248	211.9	-1.18474
BXI1	3	2.56	110	138.09	-3.66536	134	151.63	188	190.07	-0.224623	225	272.46	184	203.7	0.28961	300	307.83	334	362.17	-0.16208	318	262.6	358	355.08	-0.300723	279	323.93	237	252.66	0.247615	238	225.5	267	248.01	-0.0947481
SLS1	4	3.92	128	188.21	-3.64955	36	34.55	152	160.07	-1.5109	0	0	0	0	NA	78	91.13	302	329.97	-1.27883	68	72.12	241	243.49	-1.20707	82	59.56	242	270.08	-1.49878	78	60.84	136	158.08	-0.944857
RPS16A	0	0	42	37.28	-3.64493	0	0	0	0	NA	3	2.53	169	133.3	-3.63878	209	157.51	352	268.45	-0.530565	143	147.47	466	273.87	-0.615915	169	169	396	396	-0.848138	104	104	184	184	-0.566395
VPS24	2	1.78	72	103.75	-3.62913	107	107.46	129	155.24	-0.365012	0	0	0	0	NA	206	203.36	286	282.34	-0.326764	163	185.76	279	300.18	-0.477884	132	118.37	270	265.87	-0.804534	128	114.78	188	195.02	-0.526525
YKL118W	3	2.66	95	136.89	-3.62899	41	41.18	122	146.81	-1.25398	16	16.05	185	193.11	-2.43227	31	30.6	257	253.71	-2.08697	19	21.65	197	211.95	-2.2409	25	22.31	266	258.33	-2.40922	39	38.84	203	190.17	-1.56829
FYV7	5	4.11	136	191.39	-3.62833	50	50.22	138	131.63	-0.951433	2	2.04	224	247.98	-4.40552	28	34.69	319	347.22	-2.27796	0	0	322	289.98	-5.67325	24	29.86	231	265.35	-2.15535	83	83.37	238	193.33	-0.834346
SAP155	3	2.97	125	148.15	-3.62619	98	106.91	138	142.36	-0.284061	188	198.13	224	209.42	-0.0551477	243	228.85	251	258.47	-0.121214	240	230.01	322	303.25	-0.275389	146	181.35	208	260.46	-0.360353	174	163.37	149	184.63	-0.121635
MRPL3	6	4.94	155	218.12	-3.60791	30	30.13	164	156.43	-1.62081	0	0	0	0	NA	83	102.84	357	388.58	-1.32222	71	71.13	336	302.58	-1.43718	106	119.53	287	263.69	-0.786661	117	96.57	273	198.41	-0.714793
SER2	4	3.92	122	179.39	-3.60181	13	12.48	143	150.59	-2.41997	178	196.07	191	207.27	-0.0552763	206	240.68	249	272.06	-0.122077	218	231.21	294	297.03	-0.249552	292	266.67	190	266.8	-0.000485555	176	201.61	152	200.2	0.00698351
COF1	0	0	31	35.57	-3.59923	240	230.37	125	112.85	0.709136	8	7.16	143	132.28	-2.79321	0	0	276	250.07	-5.52573	0	0	51	47.5	-3.88156	0	0	220	194.66	-5.27638	285	243.35	62	68.38	1.259
YER068C-A	4	3.92	121	177.92	-3.59363	16	15.36	145	152.7	-2.24016	11	12.12	202	219.2	-2.8204	11	12.85	244	266.6	-2.96121	49	51.97	265	267.74	-1.62402	0	0	211	298.36	-5.70165	14	15.42	153	205.24	-2.53054
AVO1	0	0	30	34.42	-3.56728	148	143.42	139	115.21	0.217327	15	15.37	117	106.88	-1.88557	42	47.15	207	183.49	-1.34327	28	32.59	44	34.25	-0.0482371	0	0	209	172.2	-5.15445	54	49.81	55	74.04	-0.389928
TCO89	5	4.06	137	176.28	-3.55636	14	14.44	158	157.64	-2.32968	71	75.92	193	209.44	-1.00643	132	124.32	260	259.35	-0.731156	104	119.2	329	268.71	-0.80819	115	117.21	175	236.68	-0.698463	82	74.71	169	172.54	-0.829498
MOT2	3	2.94	93	136.75	-3.55426	21	20.16	146	153.75	-1.9897	7	7.71	35	37.98	-1.49858	0	0	0	0	NA	0	0	0	0	NA	0	0	0	0	NA	0	0	0	0	NA
ELA1	3	2.97	114	135.11	-3.5347	121	132	147	151.65	-0.137799	136	143.33	199	186.05	-0.259274	218	205.31	258	265.68	-0.25667	252	241.52	296	278.76	-0.142848	191	263.69	198	262.78	0.00344391	176	192.17	149	192.42	-0.00129336
VPS27	4	3.92	129	167.18	-3.53173	77	83.4	135	134.69	-0.474805	149	152.27	217	218.21	-0.357829	202	219.87	291	295.42	-0.294203	198	203.49	484	405.29	-0.686548	123	158.7	279	277.12	-0.554756	154	154.51	164	202.58	-0.269349
SPP2	3	3.49	132	151.47	-3.52512	146	141.48	180	149.2	-0.0527661	133	136.24	184	168.08	-0.208641	52	58.37	318	281.89	-1.56127	242	281.71	323	251.43	0.113288	223	208.56	259	251.41	-0.186045	167	139.88	147	187.34	-0.29034
MEF1	7	5.76	162	227.97	-3.52257	29	29.13	174	165.97	-1.71229	3	3.06	175	193.74	-3.87048	48	59.48	275	299.32	-1.60254	58	58.11	463	416.95	-1.95596	48	60.38	278	265.25	-1.46735	82	88.04	289	198.83	-0.808381
CPA2	8	6.61	171	254.55	-3.51395	8	8.67	171	197.93	-3.02392	243	243.24	268	287.97	-0.168172	291	299.67	331	353.56	-0.164864	340	415.24	360	296.46	0.335982	264	302.08	314	269.08	0.115279	224	226.97	186	209.2	0.0811546
VPS25	4	4.17	141	171.63	-3.50828	2	2.37	138	150.55	-3.806	37	40.55	220	217.74	-1.66099	47	57.49	257	256.36	-1.48162	88	88.01	195	234.79	-0.974193	20	21.22	255	266.01	-2.48629	66	76.03	153	188.32	-0.899244
YLR317W	0	0	28	32.13	-3.50044	0	0	92	76.26	-4.34718	0	0	0	0	NA	0	0	0	0	NA	37	43.07	8	6.23	1.80754	0	0	0	0	NA	0	0	0	0	NA
VMA4	5	4.27	138	173.24	-3.4984	18	20.37	140	141.54	-1.89763	17	20.59	177	195.95	-2.21072	46	47.2	247	267.83	-1.71872	0	0	0	0	NA	22	24.79	255	264.69	-2.33234	27	26.73	253	210.31	-2.03081
DIA2	6	5.12	160	200.86	-3.49601	24	27.16	150	151.65	-1.69025	13	15.74	197	218.09	-2.57168	22	22.57	300	325.3	-2.62784	7	5.78	314	311.44	-3.83044	73	118.8	230	240.8	-0.702287	57	84.57	235	205.55	-0.881208
MRPL15	5	4.63	121	183.15	-3.48764	86	84.97	145	147.08	-0.543754	0	0	0	0	NA	106	104.28	323	271.23	-0.950024	52	43.18	329	346.48	-2.06243	91	100.18	336	264.78	-0.965768	101	107.75	159	194.04	-0.584153
YBL100C	5	4.9	148	191.8	-3.4867	84	90.98	152	151.65	-0.506577	0	0	0	0	NA	335	364.63	221	224.36	0.483923	360	369.98	384	321.55	0.13989	172	212.96	291	280.29	-0.273597	222	207.54	162	201.57	0.0290454
GYP1	5	4.27	134	168.22	-3.46917	50	56.58	133	134.46	-0.855501	80	96.88	198	219.2	-0.810794	181	185.72	248	268.91	-0.368478	243	200.67	269	266.81	-0.283645	143	206.1	243	268.59	-0.263701	112	136.92	210	208.48	-0.417954
MRPL9	5	4.95	160	189.63	-3.46694	60	65.46	147	151.65	-0.831547	51	53.75	225	210.35	-1.35074	107	100.77	249	256.41	-0.927955	89	85.3	299	281.59	-1.18617	87	94.39	219	268.53	-1.03871	92	75.9	140	183.91	-0.877363
NPL3	5	4.06	125	160.84	-3.46524	10	10.32	143	142.67	-2.54095	12	12.83	175	189.9	-2.62491	21	19.78	269	268.33	-2.56195	42	48.14	340	277.7	-1.73546	65	62.07	233	264.07	-1.43575	21	20.22	279	229.05	-2.38335
YOR060C	3	3.49	123	141.14	-3.45496	165	159.89	200	165.77	-0.0358947	154	157.75	242	221.07	-0.335662	5	5.61	323	286.32	-3.77201	269	313.14	323	251.43	0.218705	291	265.62	339	233.07	0.130204	284	213.7	172	202.9	0.051612
YJR018W	5	4.13	108	160.77	-3.45107	66	71.49	128	148.16	-0.721571	0	0	0	0	NA	23	23.68	265	283.06	-2.44319	14	17.1	361	297.29	-2.80215	25	26.82	268	224.52	-2.09265	34	28.58	154	177.92	-1.79984
PRS3	5	5.21	160	194.75	-3.45068	0	0	116	126.55	-4.84851	3	3.29	175	173.2	-3.70392	22	26.91	241	240.4	-2.15747	52	52.01	253	304.62	-1.75186	45	68.91	251	263.1	-1.32912	16	22.52	125	166.85	-1.96522
EST2	3	2.78	78	118.06	-3.4499	190	187.71	143	145.06	0.256194	235	206.92	206	200.27	0.0325061	259	254.81	351	294.74	-0.145046	390	323.85	287	302.25	0.068806	239	265.2	355	269.09	-0.0145073	198	208.39	156	202.57	0.0281886
ARG5,6	5	4.9	125	183.8	-3.44432	14	13.44	149	156.91	-2.39202	11	12.12	166	180.14	-2.62513	12	14.02	276	301.56	-3.0029	65	68.94	340	343.51	-1.59449	0	0	208	288.04	-5.66657	17	18.07	147	205.83	-2.38378
AAT2	5	4.11	113	159.02	-3.4441	1	1	158	150.71	-4.32882	46	46.9	155	171.59	-1.2818	68	84.26	236	256.87	-1.10675	14	14.03	327	294.48	-2.97855	53	68.97	254	247.73	-1.2683	68	77.03	282	215.9	-1.02234
CHO1	6	5.46	226	200.62	-3.44076	7	5.39	202	164.73	-3.25563	4	3.37	279	220.07	-3.92372	19	14.32	407	310.4	-3.01192	12	12.38	592	347.92	-3.26108	0	0	460	460	-6.1334	3	3	209	209	-3.96081
CHO2	8	7.83	185	272.02	-3.43139	68	65.27	171	180.08	-1.0052	88	96.93	215	233.31	-0.872392	108	126.18	272	297.19	-0.852127	106	112.42	330	333.41	-1.08127	156	126.23	209	247.89	-0.671015	101	107.52	177	219.96	-0.711047
VPS1	5	4.79	130	177.4	-3.4279	73	77.41	152	149.68	-0.653207	0	0	0	0	NA	103	114.73	270	277.04	-0.876505	127	160.36	303	254.44	-0.45935	115	151.8	249	254.35	-0.513505	141	117.54	156	185.51	-0.453234
LYS4	6	5.56	131	198.28	-3.41372	11	10.87	190	192.73	-2.79245	29	25.54	276	268.32	-2.31725	15	14.76	381	319.93	-3.01375	0	0	282	296.98	-5.69703	155	170.6	338	265.4	-0.439833	39	34.12	198	232.04	-1.89244
VMA3	6	4.87	136	174.99	-3.40057	10	10.32	156	155.64	-2.62738	14	14.97	157	170.37	-2.37311	23	21.66	289	288.28	-2.54679	135	154.74	380	310.37	-0.692794	22	21.18	236	258.11	-2.45806	40	35.79	179	162.89	-1.49397
RSM27	5	4.9	117	172.04	-3.37857	102	97.91	131	137.95	-0.339904	0	0	0	0	NA	168	196.28	249	272.06	-0.325068	180	190.91	298	301.08	-0.453665	111	105.62	188	276.44	-0.956334	109	113.36	143	195.07	-0.53912
POP2	5	4.55	182	161.56	-3.37725	23	17.71	173	141.08	-2.02733	23	19.4	263	207.45	-2.32416	57	42.96	379	289.04	-1.88674	36	37.13	396	232.73	-1.81317	38	38	385	385	-2.29228	33	33	182	182	-1.68313
RNR4	4	4.03	138	146.26	-3.37678	47	50.55	158	134.64	-0.967452	52	49.35	227	202.31	-1.39573	72	67.81	259	248	-1.2861	87	106.25	299	236.45	-0.794795	58	67.7	214	259.01	-1.33097	70	63.77	167	205.46	-1.15926
LDB7	1	0.99	48	56.89	-3.37041	266	290.19	113	116.57	0.906942	30	31.62	112	104.71	-1.17577	63	59.33	160	164.76	-1.01071	0	0	117	110.19	-4.71124	9	9.33	199	250.63	-3.19291	380	371.35	99	107.48	1.23327
TSR2	8	6.61	147	218.82	-3.36335	109	118.06	141	163.21	-0.321519	113	113.11	222	238.55	-0.741599	184	189.48	313	334.34	-0.565598	165	201.51	383	315.41	-0.44625	143	148.57	280	268.42	-0.588507	102	99.29	215	227.92	-0.825307
PRO1	5	5.03	163	172.75	-3.36087	94	101.09	170	144.86	-0.356792	92	87.31	202	180.03	-0.717809	142	133.73	273	261.4	-0.666597	84	102.59	276	218.26	-0.749817	86	140.68	228	255.46	-0.593402	123	178.71	157	208.42	-0.152997
CMD1	0	0	28	27.72	-3.35759	0	0	96	88.78	-4.49736	0	0	82	78.5	-4.37576	0	0	262	236.64	-5.47076	0	0	50	41.18	-3.74195	0	0	31	31.58	-3.4837	312	254.11	104	94.36	0.984036
SFP1	5	5.03	161	170.63	-3.34859	51	54.85	212	180.65	-1.17941	61	57.89	194	172.9	-1.08281	110	103.6	290	277.68	-0.979921	114	139.23	408	322.64	-0.836348	88	275.22	272	416.36	-0.412752	113	225.63	200	208.95	0.0764493
MRPL4	6	4.66	118	159.82	-3.34686	66	72	185	141.74	-0.670565	58	60.26	174	172.21	-1.03938	87	86.48	238	246.86	-1.04145	132	156.72	303	293.22	-0.623506	97	111.98	268	243.07	-0.770244	107	114.5	143	191.96	-0.513212
YNL266W	8	6.83	176	220.94	-3.34444	37	41.87	169	170.86	-1.38851	0	0	227	251.3	-5.53062	28	28.73	273	296.02	-2.30164	104	85.88	244	242.01	-1.02857	59	64.38	282	252.16	-1.35381	63	70.73	216	204.49	-1.05249
YOR302W	9	6.99	166	224.83	-3.34159	12	13.09	218	167.02	-2.47862	187	194.28	247	244.46	-0.2287	343	340.96	302	313.24	0.0845367	322	382.3	272	263.22	0.372036	267	241.27	387	258.37	-0.0682028	199	193	202	226.02	-0.15718
YGR272C	5	5.03	159	168.51	-3.33616	18	19.36	160	136.34	-1.90889	0	0	0	0	NA	22	20.72	269	257.57	-2.47693	106	129.46	294	232.49	-0.582073	5	19.84	237	278.5	-2.59613	93	236.91	117	178.65	0.280882
CTK2	5	5.03	159	168.51	-3.33616	72	77.43	172	146.57	-0.632096	0	0	0	0	NA	18	16.95	305	292.04	-2.79272	20	24.43	304	240.4	-2.25053	28	29.35	211	207.45	-1.9269	47	41.91	144	170.68	-1.38653
HNM1	4	3.96	115	136.3	-3.32076	135	147.28	145	149.58	-0.0153921	217	228.69	219	204.74	0.110117	323	304.2	241	248.18	0.202792	295	282.73	275	258.98	0.0874184	215	271.11	201	256.21	0.0563135	212	212.72	164	202.65	0.0482639
MSF1	5	5.21	139	169.19	-3.31075	26	30.8	144	157.09	-1.6037	88	96.45	165	163.3	-0.522355	45	55.05	290	289.28	-1.6446	157	157.03	377	453.92	-1.05734	85	85.82	259	254.44	-1.07915	97	91.26	194	209.32	-0.82402
LOC1	5	4.79	115	156.93	-3.30602	32	33.93	152	149.68	-1.46181	8	8.01	182	171.25	-2.95061	25	27.85	297	304.75	-2.36066	20	25.25	296	248.56	-2.25203	30	40.93	250	246.78	-1.77654	42	32.66	148	184.59	-1.70723
ARG8	7	6.37	225	199.73	-3.30454	12	9.24	180	146.79	-2.66949	5	4.22	283	223.22	-3.76013	26	19.59	401	305.82	-2.70146	20	20.63	598	351.44	-2.7908	4	4	443	443	-4.48639	13	13	211	211	-2.71753
MRP17	6	5.33	118	170.04	-3.2966	128	128.55	123	148.02	-0.140014	0	0	86	89.77	-4.50833	132	130.31	280	276.42	-0.747972	133	151.57	283	304.48	-0.694261	158	146.23	244	251.28	-0.538544	120	120.52	200	198.97	-0.498088
SAP30	5	5.03	152	161.09	-3.2914	66	70.98	165	140.6	-0.676618	149	141.41	267	237.96	-0.517586	237	223.2	282	270.02	-0.189654	180	219.83	386	305.24	-0.326976	163	303.35	240	267.97	0.123579	163	214.48	135	183.67	0.154298
COG8	6	6.25	159	193.54	-3.28964	97	114.91	149	162.55	-0.344305	8	8.77	246	243.47	-3.21978	8	9.79	287	286.29	-3.28187	75	75.01	290	349.17	-1.52755	4	4.42	254	254.84	-3.85446	53	52.42	154	198.37	-1.31698
RAS2	5	4.9	121	156.81	-3.28644	11	11.91	137	136.69	-2.367	3	3.07	193	194.08	-3.86977	25	27.21	254	257.86	-2.21661	60	61.66	319	267.12	-1.45371	106	135.34	234	247.84	-0.601658	121	110.49	170	209.61	-0.636073
DBP3	3	2.97	88	104.3	-3.27805	98	106.91	143	147.52	-0.319422	119	125.41	196	183.24	-0.376709	175	164.81	284	292.46	-0.570899	150	143.76	318	299.48	-0.730304	125	158.81	195	266.61	-0.515545	141	148.41	148	189.1	-0.240856
ADO1	5	5.21	134	163.11	-3.27438	34	40.28	129	140.73	-1.23355	41	44.94	111	109.86	-0.880932	58	70.95	251	250.38	-1.25099	124	124.02	270	325.09	-0.9587	61	64.45	234	235.92	-1.28644	77	81.2	144	183.01	-0.805835
SNF6	6	6.25	156	189.89	-3.2707	12	14.22	134	146.18	-2.26905	0	0	0	0	NA	78	95.41	308	307.23	-1.16224	149	149.02	275	331.11	-0.794698	61	72.47	248	250.45	-1.23037	85	94.65	156	201.3	-0.749056
REE1	9	8.34	161	243.69	-3.26569	222	219.33	160	162.3	0.299537	327	287.93	279	271.24	0.0595004	325	319.74	409	343.44	-0.0712891	452	375.34	391	411.77	-0.0923975	0	0	0	0	NA	235	214.39	215	217.17	-0.0128242
VMA5	8	7.1	146	210.39	-3.26184	28	28.12	125	150.42	-1.64863	24	24.08	166	173.28	-1.93859	45	44.42	324	319.86	-1.95505	22	25.07	378	406.69	-2.74972	25	20.13	314	281.35	-2.59245	53	52.3	214	182.96	-1.23878
RPL36B	7	6.37	214	189.97	-3.2547	22	16.94	214	174.52	-2.28072	2	1.69	222	175.11	-4.18157	52	39.19	436	332.52	-2.11608	38	39.19	564	331.46	-2.1129	23	23	482	482	-3.00196	10	10	199	199	-2.90042
CPA1	10	7.77	167	226.18	-3.25441	10	10.91	244	186.94	-2.75874	212	220.25	245	242.48	-0.0957415	358	355.87	340	352.66	0.00903557	300	356.18	257	248.7	0.35798	271	253.9	382	270.76	-0.064048	187	191.71	189	229.76	-0.180192
0	7	5.68	133	171.13	-3.24913	137	141.33	193	192.56	-0.307439	413	441.62	238	258.27	0.534842	445	419.1	324	323.2	0.259132	379	434.41	479	391.22	0.104465	344	407.02	282	287.96	0.345028	290	275.74	256	238.06	0.146364
SWD3	4	3.25	84	108.08	-3.24516	89	91.81	133	132.7	-0.365044	67	71.64	273	296.25	-1.40906	292	275	215	214.47	0.247579	231	264.77	402	328.33	-0.214429	194	192.32	222	262.25	-0.308757	183	167.29	220	255.81	-0.422648
LYS1	7	6.71	144	196.51	-3.24327	12	12.73	144	141.81	-2.34193	0	0	237	223	-5.41165	13	14.48	278	285.25	-2.91732	18	22.73	289	242.68	-2.32912	12	14.73	267	264.92	-2.82763	11	8.36	156	188.45	-3.00768
HIS4	6	5.88	119	174.98	-3.24175	23	22.08	140	147.43	-1.86115	9	9.91	210	227.88	-3.04352	9	10.52	255	278.61	-3.18931	60	63.64	288	290.97	-1.50782	0	0	177	251.69	-5.53216	17	17.14	144	195.03	-2.38015
GLY1	7	5.68	132	169.85	-3.24167	11	11.35	147	146.66	-2.48126	10	10.69	118	128.05	-2.40147	25	23.54	294	293.27	-2.48419	66	75.65	365	298.12	-1.3616	143	135.57	220	242.22	-0.577129	37	35.44	207	164.72	-1.51463
BUD8	3	2.78	63	95.36	-3.23837	223	220.32	162	164.33	0.291666	212	186.67	255	247.9	-0.282366	330	324.66	391	328.33	-0.0112064	430	357.07	321	338.05	0.0545809	0	0	0	0	NA	214	194.83	196	186.58	0.0430415
SEC3	0	0	21	24.1	-3.22287	0	0	0	0	NA	122	109.18	43	39.78	0.993924	0	0	149	135	-4.91265	14	14.36	58	54.03	-1.27611	0	0	30	25.66	-3.28316	119	115.68	0	0	4.75944
RSM24	6	5.56	107	161.96	-3.21251	61	60.27	133	134.91	-0.796703	11	9.69	102	99.16	-2.23746	107	105.27	343	288.02	-1.00051	125	103.8	278	292.77	-1.03074	105	125.78	371	300.92	-0.867709	93	99.16	132	201.06	-0.701796
YEL045C	6	4.87	112	144.11	-3.20764	12	12.38	142	141.67	-2.36677	9	9.62	97	105.26	-2.30315	30	28.25	300	299.25	-2.32874	56	64.19	374	305.47	-1.54781	106	102.83	223	240.1	-0.842457	42	38.28	203	174.56	-1.49727
ARG3	6	6.25	146	177.71	-3.20476	1	1.18	135	147.28	-4.21978	9	9.86	229	226.64	-3.04268	3	3.67	273	272.32	-4.06948	69	69.01	217	261.27	-1.32074	10	9.35	249	251.12	-3.19292	15	15.17	149	172.87	-2.37515
CTK3	5	5.03	139	147.32	-3.20263	81	87.11	162	138.04	-0.456176	31	29.42	185	164.88	-1.69616	31	29.2	228	218.31	-1.98264	52	63.51	317	250.68	-1.36134	50	83.84	221	246.44	-1.0704	38	55.83	125	171.04	-1.10766
QCR9	5	4.9	98	144.1	-3.20247	138	132.46	157	165.33	-0.220172	170	187.26	160	173.63	0.0751545	224	261.71	248	270.97	-0.034641	240	254.55	291	294	-0.143557	265	210.29	170	241.6	-0.138182	139	140.41	168	200.85	-0.355861
WHI5	7	5.98	134	168.22	-3.18815	61	69.03	149	150.64	-0.772586	70	84.77	205	226.95	-0.977457	209	214.45	287	311.2	-0.370915	210	173.42	312	309.46	-0.576589	90	149.33	243	253.36	-0.525918	117	196.93	206	176.06	0.111425
RHO2	7	6.37	200	177.54	-3.18739	12	9.24	164	133.74	-2.57705	0	0	254	200.35	-5.30504	180	135.65	391	298.2	-0.783689	21	21.66	613	360.26	-2.769	0	0	352	352	-5.86647	45	45	212	212	-1.53265
MTG2	7	7.29	161	195.97	-3.168	46	54.49	126	137.46	-0.914379	1	1.1	73	72.25	-3.55194	63	77.06	240	239.4	-1.12483	98	98.02	198	238.4	-0.882814	86	80.76	249	250.93	-1.12536	72	73.05	149	178.06	-0.88298
RIM1	7	5.44	110	148.98	-3.14797	32	34.91	108	82.74	-0.846701	124	128.83	10	9.9	2.47746	101	100.4	198	205.37	-0.710598	114	135.35	178	172.25	-0.239511	84	73.35	269	177.51	-0.875861	85	88.83	144	156.09	-0.5589
ALG7	0	0	22	21.78	-3.12588	246	223.41	68	62.89	1.25631	4	3.16	75	71.8	-2.8622	35	35.28	161	145.42	-1.39521	61	66.35	72	59.29	0.110737	0	0	0	0	NA	248	205.84	16	13.3	2.67169
BSC4	9	7.69	156	195.84	-3.12022	17	19.24	185	187.03	-2.22894	9	10.9	252	278.98	-3.15818	24	24.63	305	330.72	-2.56053	0	0	303	300.53	-5.70887	8	9.12	288	257.01	-3.23848	12	12.95	250	224.67	-2.78359
RPL27A	6	6.04	147	155.79	-3.1033	12	12.91	209	178.09	-2.55528	42	39.86	278	247.77	-1.80638	42	39.56	367	351.41	-2.16201	38	46.41	407	321.85	-1.91835	23	132.79	271	278.65	-0.737267	55	165.42	183	209.34	-0.234211
ATP11	7	7.05	167	176.99	-3.09606	40	43.02	164	139.75	-1.16234	179	169.88	216	192.51	-0.124368	200	188.36	302	289.17	-0.426817	177	216.17	385	304.45	-0.341106	128	234.32	248	264.71	-0.121459	140	205.2	57	83.5	0.892095
SNF8	3	2.97	73	86.52	-3.0931	19	20.73	136	140.3	-1.87219	0	0	0	0	NA	75	70.63	238	245.09	-1.23418	62	59.42	254	239.21	-1.38019	11	15.78	199	265.2	-2.76406	63	66.66	141	195.92	-1.0683
ARG7	7	6.71	123	167.85	-3.08649	47	49.84	142	139.84	-1.01894	4	4	229	215.47	-3.76801	35	38.98	278	285.25	-1.96849	16	20.2	319	267.87	-2.54023	40	51.51	252	243.36	-1.53764	53	39.15	161	188.36	-1.55103
HIS5	8	7.83	148	191.8	-3.0835	14	15.16	176	175.6	-2.39135	9	9.2	236	237.32	-3.15123	21	22.86	289	293.39	-2.5127	44	45.22	310	259.59	-1.72954	8	8.1	283	256.7	-3.34352	36	33.18	198	195.52	-1.74912
AIM4	9	7.31	140	180.14	-3.08181	96	99.03	151	150.65	-0.416105	262	280.15	157	170.37	0.495063	155	145.98	310	309.23	-0.747017	226	259.04	313	255.64	0.0131611	217	185.71	177	219.16	-0.164798	233	200.14	210	176.88	0.122892
MSM1	10	9.79	158	232.32	-3.07379	119	114.22	155	163.23	-0.354425	0	0	0	0	NA	152	177.59	249	272.06	-0.424599	129	136.82	316	319.26	-0.843185	109	96.15	219	281.59	-1.06774	95	99.62	157	190.68	-0.644476
RIM21	7	5.98	119	149.39	-3.07018	75	84.87	140	141.54	-0.506788	52	62.97	178	197.06	-1.13016	143	146.73	262	284.1	-0.657454	125	103.22	278	275.73	-0.976538	104	135.76	208	266.26	-0.669994	118	133.91	204	196.08	-0.379002
MRPL7	9	8.34	132	199.8	-3.068	54	53.35	169	171.43	-1.15455	61	53.71	253	245.96	-1.50718	83	81.66	371	311.53	-1.32996	130	107.95	224	235.9	-0.776749	133	139.98	331	261.74	-0.622547	155	133.17	188	224.88	-0.520896
MSR1	7	6.85	114	167.62	-3.06713	60	57.59	136	143.22	-0.900776	0	0	0	0	NA	103	120.34	234	255.67	-0.749195	150	159.09	262	264.7	-0.506632	82	73.8	197	271.34	-1.29223	95	97.91	141	198.77	-0.702956
YDL152W	10	8.97	214	211.86	-3.06105	28	25.43	168	155.36	-1.77766	58	45.75	193	184.77	-1.3797	59	59.47	391	353.15	-1.76757	64	69.61	340	279.99	-1.38115	0	0	0	0	NA	0	0	0	0	NA
VTS1	8	6.83	131	164.45	-3.05071	68	76.95	155	156.7	-0.704627	207	250.67	184	203.7	0.206573	247	253.44	286	310.12	-0.201114	360	297.29	217	215.23	0.321724	215	212.94	213	242.49	-0.12938	219	187.53	233	232.21	-0.212682
LYS14	11	9.09	142	211.38	-3.04683	16	17.33	159	184.04	-2.31203	18	18.02	196	210.61	-2.40925	28	28.83	311	332.2	-2.41323	7	8.55	344	283.29	-3.39345	40	41.94	236	262.3	-1.81349	51	50.28	188	198.57	-1.35886
TPS2	11	8.55	146	197.74	-3.03546	131	142.91	250	191.54	-0.291116	110	114.28	242	239.51	-0.735398	217	215.71	197	204.33	0.0539416	234	277.82	353	341.61	-0.206026	209	179.64	305	227.09	-0.233234	188	168.72	182	202.7	-0.182498
ZUO1	10	9.58	158	215.61	-3.01913	49	51.96	179	176.27	-1.20814	26	26.03	203	191.01	-1.9606	39	43.44	268	274.99	-1.82622	43	54.29	356	298.94	-1.69099	48	52.68	276	263.54	-1.59495	71	50.87	173	190.25	-1.30484
TPD3	8	8.05	171	181.23	-3.0025	35	37.64	165	140.6	-1.29872	129	122.43	201	179.14	-0.37806	196	184.59	286	273.85	-0.392686	159	194.18	381	301.29	-0.437465	85	161.68	271	255.14	-0.453939	136	176.59	129	194.47	-0.0959294
BEM1	5	4.06	78	100.36	-2.99731	32	33.01	146	145.67	-1.46153	0	0	0	0	NA	2	1.88	13	12.97	-1.57912	218	249.87	364	297.3	-0.173165	121	103.82	214	266.46	-0.936725	153	141.07	246	188.59	-0.288544
ADA2	9	8.19	205	181.98	-2.99126	10	7.7	182	148.42	-2.84344	0	0	0	0	NA	102	76.87	379	289.04	-1.31498	66	68.06	410	240.96	-1.2538	16	16	434	434	-3.24213	60	60	187	187	-1.12557
RSM7	14	11.57	167	248.6	-2.98855	15	16.25	170	196.77	-2.43929	10	10.01	199	213.83	-2.97104	38	39.13	332	354.63	-2.18177	50	61.06	440	362.35	-1.76726	21	23.5	321	278.58	-2.43462	31	30.83	174	199.13	-1.83856
VMA22	9	8.81	131	192.62	-2.9825	34	32.64	151	159.02	-1.55958	0	0	0	0	NA	37	43.23	241	263.32	-1.78776	58	61.52	335	338.46	-1.69187	27	24.1	204	268.43	-2.37344	43	48.92	149	199.04	-1.3881
CIN8	12	9.74	162	208.45	-2.97051	62	63.96	170	169.61	-0.965609	69	73.78	243	263.69	-1.26401	79	74.4	334	333.17	-1.48884	114	130.67	374	305.47	-0.844821	138	180.82	275	273.56	-0.412153	105	105.58	289	240.03	-0.816026
VPS20	8	7.67	122	166.49	-2.96105	20	21.21	134	131.96	-1.78951	0	0	0	0	NA	60	66.83	276	283.2	-1.43267	39	49.24	331	277.95	-1.71422	0	0	0	0	NA	0	0	0	0	NA
AIM10	7	7.05	145	153.67	-2.95562	17	18.28	181	154.23	-2.08584	21	19.93	211	188.05	-2.20083	26	24.49	319	305.45	-2.48677	0	0	416	328.97	-5.799	26	198.06	272	277.47	-0.335704	40	127.69	198	228.52	-0.578584
MSS116	8	7.41	106	160.44	-2.95471	72	71.13	129	130.85	-0.603195	0	0	0	0	NA	124	121.99	298	250.23	-0.714266	112	93	229	241.16	-0.946304	150	184.71	296	263.45	-0.353466	113	116.97	138	188.21	-0.472427
RSM26	9	8.19	197	174.88	-2.95169	39	30.03	173	141.08	-1.52144	88	74.21	259	204.29	-1.00414	120	90.44	332	253.2	-1.02244	83	85.6	542	318.53	-1.30555	88	88	395	395	-1.49278	59	59	195	195	-1.18377
TUF1	7	6.21	94	135.45	-2.94049	26	26.11	113	135.98	-1.61993	3	3.01	169	176.41	-3.78967	44	43.44	234	231.01	-1.65264	90	102.57	268	288.34	-1.02735	122	110.75	248	234.94	-0.747313	55	53.27	213	205.26	-1.33517
HTL1	0	0	12	17.86	-2.93704	105	113.73	30	34.72	1.16687	0	0	0	0	NA	0	0	0	0	NA	0	0	0	0	NA	0	0	0	0	NA	255	288.24	50	57.62	1.59618
SEC2	7	8.14	149	170.98	-2.93472	45	43.61	186	154.17	-1.24656	168	172.09	207	189.09	-0.093686	9	10.1	277	245.55	-3.10062	41	47.73	273	212.51	-1.47739	62	75.06	286	261.12	-1.23728	75	81.06	157	205.76	-0.924108
SOD1	16	13.23	178	264.97	-2.92803	5	5.42	153	177.1	-3.32293	0	0	256	275.08	-5.62069	1	1.03	304	324.72	-5.078	48	58.62	323	265.99	-1.49922	13	13.65	287	247.34	-2.83036	40	38.72	176	183.94	-1.53818
GEP4	9	8.81	124	182.33	-2.92789	65	62.39	143	150.59	-0.871873	66	72.7	157	170.37	-0.843822	92	107.49	235	256.76	-0.865371	131	138.94	238	240.46	-0.54549	71	65.08	191	265.3	-1.39376	85	97.63	152	204.44	-0.733779
TPS1	13	10.1	152	205.87	-2.92515	116	126.55	234	179.28	-0.346003	19	19.74	258	255.35	-2.51448	286	284.3	290	300.8	-0.0562233	275	326.5	278	269.03	0.192955	135	97.23	382	258.01	-0.969555	141	113.73	195	191.4	-0.516995
SRB5	10	8.88	127	183.01	-2.92448	28	28.12	121	145.61	-1.61635	12	12.04	206	215.03	-2.8074	13	12.83	319	314.92	-3.12865	29	33.05	301	323.85	-2.25553	0	0	313	290.8	-5.67607	129	141.16	237	205.21	-0.371942
SAC1	10	9.58	143	195.14	-2.91986	42	44.54	135	132.94	-1.0788	0	0	0	0	NA	93	103.59	267	273.97	-0.966614	111	140.15	321	269.55	-0.650634	144	184.51	273	278.1	-0.408461	119	101.44	142	176.5	-0.549693
NUP116	1	1.16	34	39.01	-2.91902	192	186.06	151	125.16	0.393878	35	35.85	106	96.83	-0.976376	0	0	79	70.03	-4.2631	12	13.97	123	95.75	-1.86608	8	7.34	86	73.88	-2.19482	285	227.21	88	127.37	0.57535
PET123	8	8.05	156	165.33	-2.91121	50	53.77	199	169.57	-1.136	64	60.74	199	177.36	-1.06087	74	69.69	300	287.26	-1.40556	59	72.06	443	350.32	-1.57042	94	412.56	282	306.7	0.295677	81	230.44	201	205.29	0.115038
YML010W-A	11	8.75	179	178.19	-2.91118	54	51.83	189	152.09	-1.06395	148	112.69	209	145.05	-0.250474	12	10.21	321	271.14	-3.18951	49	53.49	317	276.3	-1.62708	69	71.97	314	259.27	-1.27167	69	63.51	173	191.27	-1.09208
YGL218W	10	10.07	191	202.43	-2.91108	66	70.98	168	143.16	-0.694535	133	126.22	237	211.22	-0.511706	216	203.43	296	283.43	-0.330262	191	233.27	334	264.12	-0.123708	151	307.38	274	263.31	0.15421	147	205.2	122	191.06	0.0710387
FZO1	11	8.93	141	181.43	-2.91081	46	47.45	112	111.74	-0.844552	12	12.83	90	97.66	-1.96484	94	88.53	286	285.29	-1.16243	121	138.69	317	258.91	-0.62091	115	102.32	217	253.06	-0.899739	83	73.49	301	259.92	-1.25355
PRE1	10	9.06	160	183.6	-2.90962	62	59.51	136	122.78	-0.715697	127	113.65	197	182.23	-0.468858	152	152.69	283	256.42	-0.515771	0	0	0	0	NA	0	0	0	0	NA	0	0	0	0	NA
RAD6	8	7.92	137	162.37	-2.90772	8	8.73	127	131.01	-2.60766	0	0	0	0	NA	120	113.01	235	242	-0.756775	0	0	0	0	NA	71	87.39	168	216.65	-0.901129	105	105.15	140	170.29	-0.478505
SEC12	0	0	15	17.21	-2.90197	153	148.26	161	133.45	0.104497	12	12.29	160	146.16	-2.40451	0	0	0	0	NA	9	10.48	151	117.54	-2.33464	0	0	0	0	NA	0	0	0	0	NA
BUB2	11	8.75	177	176.2	-2.90001	213	204.45	219	176.23	0.147754	251	191.12	293	203.35	-0.061714	387	329.31	365	308.3	0.0657199	308	336.23	381	332.08	0.0123825	298	221.25	403	301.32	-0.307683	258	224.08	203	205.18	0.0877063
MRP7	11	10.77	164	212.54	-2.89827	14	15.16	140	139.68	-2.16395	24	24.53	257	258.44	-2.31867	64	69.66	310	314.71	-1.49694	69	70.91	402	336.63	-1.54654	45	44.41	345	265.26	-1.76874	56	45.97	176	184.21	-1.37198
BUD23	11	8.55	127	172.01	-2.89681	16	17.45	179	137.14	-2.0132	16	16.62	172	170.23	-2.27397	33	32.8	282	292.5	-2.16142	62	73.61	273	264.19	-1.26817	31	29.34	397	286.7	-2.24945	13	13.46	141	177.9	-2.51544
MRPL10	9	9.06	171	181.23	-2.8967	12	12.91	167	142.3	-2.33233	15	14.24	223	198.75	-2.57314	43	40.5	288	275.77	-1.89749	35	42.75	387	306.03	-1.94845	14	30.13	251	265.88	-2.14863	58	89.09	133	197.75	-0.791239
NSR1	14	13.71	180	264.67	-2.89373	67	64.31	178	187.45	-1.05969	9	9.91	230	249.59	-3.13414	45	52.58	287	313.58	-1.77006	52	55.15	392	396.05	-1.95604	48	38.2	212	247.21	-1.8456	54	57.8	178	227.04	-1.35538
HIT1	12	9.32	136	184.2	-2.88735	69	75.27	190	145.57	-0.653223	0	0	0	0	NA	118	117.3	286	296.65	-0.922695	90	106.85	315	304.83	-1.04229	50	47.83	284	260.29	-1.67729	91	91.91	184	202.14	-0.782264
DDC1	9	8.91	149	176.6	-2.88599	116	126.55	160	165.06	-0.263841	217	228.69	240	224.38	0.0189427	240	226.03	318	327.47	-0.369363	262	251.1	317	298.54	-0.172422	269	242.31	172	224.93	0.0741111	193	206.25	199	205.06	0.00575841
MAP1	9	9.06	169	179.11	-2.885	11	11.83	175	149.12	-2.45965	21	19.93	290	258.46	-2.51742	10	9.42	340	325.56	-3.44489	8	9.77	342	270.45	-3.22701	10	47.96	235	244.52	-1.61237	44	133.38	184	215.9	-0.478765
RRB1	8	9.3	159	182.45	-2.8798	123	119.19	223	184.84	-0.435812	162	165.95	265	242.08	-0.375696	16	17.96	376	333.3	-2.86971	237	275.89	459	357.29	-0.257722	260	265.14	378	318.04	-0.181294	238	189.96	168	220.83	-0.149847
SWD1	12	9.88	135	189.98	-2.86524	82	82.35	143	136.4	-0.499848	211	215.14	160	177.13	0.193413	231	286.23	245	266.67	0.0705284	393	393.72	271	244.05	0.476714	150	214.59	264	266.47	-0.215629	158	175.69	320	228.52	-0.261593
MSY1	15	12.18	176	226.46	-2.84827	42	43.33	137	136.69	-1.13334	21	22.46	146	158.43	-1.91631	42	39.56	307	306.24	-2.02485	113	129.52	370	302.2	-0.842866	46	36.29	239	262.37	-1.95483	55	49.76	179	160.47	-1.15721
CDC10	0	0	11	16.17	-2.84316	167	160.3	101	106.36	0.407078	0	0	0	0	NA	3	3.51	199	217.43	-3.88017	14	14.85	73	73.75	-1.55098	472	439.9	151	215.7	0.710304	2	2.12	0	0	1.13783
VPS45	9	9.06	162	171.69	-2.84293	12	12.91	170	144.86	-2.35004	0	0	0	0	NA	20	18.84	308	294.92	-2.70239	0	0	0	0	NA	23	92.5	246	282.36	-1.10876	42	92.79	125	194.46	-0.734298
TIR3	6	5.75	84	114.63	-2.84085	136	144.22	162	159.53	-0.100231	0	0	0	0	NA	0	0	0	0	NA	155	195.71	14	11.76	2.73542	0	0	0	0	NA	0	0	4	4.8	-1.75786
RPL22A	11	9.05	120	168.87	-2.82746	50	50.22	136	129.72	-0.936928	26	26.51	110	121.78	-1.49584	77	95.41	227	247.08	-0.945141	115	115.21	316	284.57	-0.899088	94	125.35	233	250.05	-0.686596	92	103.13	298	205.86	-0.686402
RPB4	9	9.06	159	168.51	-2.82434	6	6.45	180	153.38	-3.0312	0	0	0	0	NA	0	0	0	0	NA	0	0	334	264.12	-5.58018	6	23.1	259	302.61	-2.53353	21	46.15	147	227.4	-1.57776
SEI1	13	12.04	144	217.96	-2.82087	134	132.39	176	178.53	-0.297065	230	202.52	258	250.82	-0.21295	385	378.77	378	317.41	0.176226	308	255.76	350	368.59	-0.364252	282	262.09	338	274.33	-0.0454742	189	205.48	178	215.09	-0.0454914
YNL296W	8	8.05	142	150.49	-2.81775	56	60.23	181	154.23	-0.930271	0	0	0	0	NA	78	73.46	276	264.28	-1.27052	76	92.82	340	268.87	-1.05656	62	230.41	237	276.74	-0.182494	87	166.13	157	204.17	-0.205067
VMA21	11	9.76	124	178.68	-2.81534	78	78.34	137	164.86	-0.737402	78	78.26	189	197.29	-0.916997	179	176.71	307	303.07	-0.537105	154	175.5	258	277.58	-0.456384	214	181.12	317	294.34	-0.483461	132	129.65	245	210.68	-0.482554
ISA2	9	9.06	153	162.15	-2.7861	62	66.68	236	201.1	-1.09397	8	7.59	258	229.94	-3.29156	0	0	340	325.56	-5.78861	11	13.43	392	309.99	-3.07045	0	0	256	265.25	-5.58444	9	8.17	199	177.79	-2.97027
RPA49	12	10.25	144	180.77	-2.78237	30	33.95	154	155.69	-1.50035	36	43.59	205	226.95	-1.63162	42	43.1	279	302.53	-1.92902	49	40.46	295	292.6	-1.95749	30	37.67	273	280.21	-1.98404	42	45.56	240	204.79	-1.48611
VRP1	9	9.06	151	160.03	-2.77302	65	69.91	177	150.83	-0.76135	122	115.78	274	244.2	-0.741782	84	79.11	313	299.7	-1.32271	55	67.17	397	313.94	-1.53038	90	407.79	272	274.75	0.393707	74	205.2	198	226.8	-0.0996215
CHC1	3	3.02	59	62.53	-2.76023	0	0	0	0	NA	0	0	0	0	NA	0	0	0	0	NA	29	35.42	86	68.01	-0.639133	4	19.27	117	122.73	-1.80896	0	0	26	28.01	-3.36764
DEP1	12	9.88	121	170.28	-2.75637	29	29.13	140	133.54	-1.49634	191	194.74	69	76.39	0.92793	121	149.93	221	240.55	-0.47026	237	237.44	319	287.27	-0.18978	98	126.74	252	273.08	-0.763423	109	115.79	268	205.07	-0.567838
SOV1	12	12.08	193	204.55	-2.7546	102	109.7	152	129.52	-0.164703	129	122.43	230	204.99	-0.512153	151	142.21	282	270.02	-0.637881	126	153.88	393	310.78	-0.699647	126	260.19	241	256.42	0.0145391	121	188.46	138	206.9	-0.0928793
RRG8	7	6.93	104	123.26	-2.75172	44	48	129	133.08	-1.00662	0	0	0	0	NA	145	136.56	234	240.97	-0.564754	147	140.88	254	239.21	-0.526532	69	102.6	203	270.08	-0.961877	94	96.94	152	207.09	-0.753616
BUD28	12	9.88	118	166.06	-2.73143	63	63.27	132	125.91	-0.680385	47	47.92	173	191.52	-1.37001	58	71.87	250	272.11	-1.3212	94	94.17	337	303.48	-1.16294	82	113.38	247	264.33	-0.841448	76	83.34	233	178.71	-0.756488
MRPL17	12	12.5	168	204.49	-2.72271	10	11.85	166	181.09	-2.65116	32	35.07	242	239.51	-1.8973	8	9.79	322	321.2	-3.39655	73	73.01	387	465.96	-1.84204	55	57.16	281	261.42	-1.50675	54	54.84	178	230.7	-1.42295
YTA12	10	9.58	117	159.66	-2.72032	77	81.65	149	146.73	-0.580771	1	1	0	0	0.693147	73	81.31	297	304.75	-1.31228	91	114.9	299	251.08	-0.777019	79	100.19	281	276.09	-1.00734	119	85.07	147	168.8	-0.67946
TAF8	14	12.55	206	203.94	-2.71633	155	140.77	200	184.96	-0.271326	285	224.8	208	199.13	0.120682	249	251	356	321.54	-0.246798	281	305.64	439	361.52	-0.167405	278	242.44	286	247.22	-0.0194449	225	205.67	249	203.23	0.0118765
VPS51	9	8.63	106	144.65	-2.71632	70	74.23	120	118.17	-0.460001	0	0	0	0	NA	92	102.47	270	277.04	-0.988483	80	101.01	338	283.83	-1.02682	64	83.81	265	268.41	-1.15582	82	69.63	136	162.11	-0.83697
SAD1	4	3.62	60	68.85	-2.71596	173	166.06	164	148.06	0.114004	4	3.58	91	84.18	-2.92307	0	0	108	97.85	-4.5936	0	0	0	0	NA	0	0	0	0	NA	172	158.05	3	3.28	3.61527
VMA1	12	12.08	185	196.07	-2.71247	19	20.43	188	160.2	-2.01785	32	30.37	206	183.6	-1.77234	31	29.2	309	295.87	-2.28545	66	80.6	351	277.57	-1.22784	31	41.75	276	234.49	-1.7063	52	48.86	141	175.5	-1.2641
MNN10	9	9.06	142	150.49	-2.71195	60	64.53	156	132.93	-0.714809	53	50.3	238	212.12	-1.42416	55	51.8	266	254.7	-1.57749	69	84.27	311	245.94	-1.06332	33	124.63	216	256.15	-0.716318	68	145.2	167	240.78	-0.503053
RAD1	9	8.91	125	148.15	-2.71141	129	140.73	152	156.81	-0.107468	244	257.15	243	227.18	0.123406	292	275	246	253.33	0.0817682	273	261.64	278	261.81	-0.000647064	178	252.58	191	261.66	-0.0351811	178	191.24	163	216.06	-0.121429
TFB5	7	7.05	112	118.7	-2.69932	11	11.83	136	115.89	-2.20945	0	0	0	0	NA	139	130.91	209	200.12	-0.421782	108	131.9	316	249.89	-0.635418	55	60.04	217	241.04	-1.37757	107	111.5	123	183.29	-0.493557
SRP21	0	0	12	13.77	-2.6926	8	7.68	58	52.36	-1.81604	71	63.54	103	95.28	-0.399975	335	336.51	205	185.74	0.591878	105	107.73	175	163.01	-0.41106	7	7.54	178	163.01	-2.95517	17	16.16	2	2.42	1.61294
REH1	14	12.97	135	204.34	-2.68775	176	173.88	162	164.33	0.0561565	280	246.55	232	225.54	0.0886911	339	333.51	368	309.01	0.0760622	52	43.18	344	362.27	-2.10687	294	311.57	354	272.21	0.134588	221	229.26	182	219.14	0.0449454
RPL12B	13	10.55	131	168.56	-2.68652	119	122.76	146	145.67	-0.169841	37	39.56	167	181.22	-1.50243	88	82.88	312	311.22	-1.31432	119	136.4	348	284.23	-0.730399	89	81.55	216	263.14	-1.16308	89	77.76	220	170.67	-0.779169
YIL012W	7	6.71	82	111.9	-2.68398	10	10.6	109	107.34	-2.23427	0	0	0	0	NA	0	0	0	0	NA	0	0	0	0	NA	5	6.32	87	87.45	-2.49183	11	8.34	29	35.19	-1.35448
DSS1	12	10.25	130	163.2	-2.68072	81	91.66	137	138.51	-0.409199	58	70.23	113	125.1	-0.571161	164	168.28	246	266.75	-0.4585	250	206.45	278	275.73	-0.288152	120	125.23	248	261.41	-0.731803	100	96.26	242	205.28	-0.751847
VPS5	12	10.92	193	171.33	-2.67119	0	0	0	0	NA	176	148.42	302	238.21	-0.470581	229	172.58	364	277.61	-0.473174	167	172.22	378	222.15	-0.253282	180	180	445	445	-0.901822	169	169	214	214	-0.23484
RRG9	11	10.89	144	170.67	-2.66988	15	16.36	136	140.3	-2.09672	32	33.72	212	198.2	-1.74699	59	55.57	272	280.1	-1.60323	76	72.84	321	302.3	-1.41282	68	102.14	202	266.49	-0.952995	84	97.8	152	202.61	-0.723109
ERG2	13	11.83	207	183.75	-2.66722	38	29.26	213	173.7	-1.75324	9	7.59	252	198.77	-3.14657	104	78.38	380	289.81	-1.29842	62	63.94	572	336.16	-1.64709	116	116	435	435	-1.31547	72	72	199	199	-1.00786
DOC1	7	7.05	108	114.46	-2.66325	49	52.7	169	144.01	-0.99339	0	0	0	0	NA	109	102.66	279	267.15	-0.95043	0	0	7	5.54	-1.87794	102	336.91	240	272.11	0.212905	103	202.96	151	200.35	0.0128792
PCP1	12	10.65	114	164.27	-2.65227	53	53.23	121	145.61	-0.994542	0	0	0	0	NA	88	86.87	266	262.6	-1.09857	27	30.77	122	131.26	-1.42625	130	118.22	266	261.24	-0.78829	118	124.99	213	204.29	-0.488221
POB3	9	10.46	139	159.5	-2.63943	150	145.36	172	142.57	0.0192466	62	63.51	253	231.12	-1.28043	12	13.47	335	296.96	-3.02488	129	150.17	463	360.41	-0.871608	0	0	326	283.32	-5.6501	55	55.13	148	205.11	-1.30074
MEF2	10	10.41	130	158.24	-2.63592	48	56.86	135	147.28	-0.941076	53	58.09	216	213.78	-1.29055	62	75.84	247	246.39	-1.16924	106	106.02	176	211.91	-0.687854	74	74.12	258	261.1	-1.24964	65	70.88	143	179.98	-0.923388
YPL183W	7	7.05	104	110.22	-2.62584	153	164.55	157	133.78	0.205629	0	0	0	0	NA	0	0	0	0	NA	156	190.52	115	90.94	0.733856	225	436.45	253	266.72	0.491021	0	0	0	0	NA
APC2	8	7.24	97	111.31	-2.61226	233	223.65	164	148.06	0.410195	27	24.16	222	205.36	-2.10437	4	4.02	263	238.29	-3.86425	31	31.8	67	62.41	-0.659193	0	0	0	0	NA	0	0	0	0	NA
LYS5	15	11.94	176	175.2	-2.6113	68	65.27	205	164.97	-0.91807	10	7.61	315	218.62	-3.23897	14	11.91	345	291.41	-3.12015	7	7.64	379	330.34	-3.64674	0	0	0	0	NA	0	0	0	0	NA
ACH1	12	11.88	147	174.23	-2.61042	135	147.28	180	185.69	-0.230347	243	256.09	240	224.38	0.131638	323	304.2	305	314.08	-0.0318593	0	0	0	0	NA	245	234.13	204	277.87	-0.170607	240	209.63	182	205.59	0.0193669
BUR2	14	14.09	190	201.37	-2.59607	8	8.6	175	149.12	-2.74967	0	0	0	0	NA	0	0	0	0	NA	17	20.76	396	313.15	-2.6698	0	0	0	0	NA	0	0	0	0	NA
CNM67	12	12.08	164	173.81	-2.59262	45	48.4	145	123.56	-0.924837	9	8.54	127	113.19	-2.48237	89	83.82	232	222.15	-0.967313	81	98.92	316	249.89	-0.920645	49	212.84	217	253.37	-0.173562	62	145.86	115	177.55	-0.195389
SNN1	15	12.81	146	183.28	-2.59106	29	32.82	152	153.67	-1.52024	2	2.42	206	228.05	-4.2043	21	21.55	272	294.94	-2.57442	0	0	308	305.49	-5.72519	9	12.05	234	258.44	-2.98974	22	24.44	201	188.69	-2.00907
YOR331C	12	12.08	160	169.57	-2.56806	19	20.43	193	164.46	-2.04394	27	25.62	228	203.2	-2.03744	29	27.31	308	294.92	-2.34687	41	50.07	411	325.01	-1.85373	26	37.47	291	252.35	-1.88489	44	44.44	146	188.79	-1.42953
RPB9	12	12.08	159	168.51	-2.56183	50	53.77	170	144.86	-0.979505	103	97.75	235	209.44	-0.756609	141	132.79	288	275.77	-0.726915	135	164.87	335	264.91	-0.471954	105	394.61	251	282.26	0.334064	142	291.83	157	235.1	0.215337
MRPL20	14	14.09	183	193.95	-2.55871	55	59.15	165	140.6	-0.856165	0	0	0	0	NA	110	103.6	241	230.76	-0.795559	101	123.35	347	274.4	-0.795124	61	234.89	237	277.6	-0.166411	78	172.68	136	205.16	-0.171438
BET5	10	11.62	141	161.8	-2.55724	141	136.64	164	135.93	0.00517173	78	79.9	222	202.8	-0.923925	13	14.59	314	278.34	-2.8858	189	220.01	390	303.58	-0.320726	182	195.28	308	267.61	-0.313718	121	128.04	147	205.18	-0.468627
MRPL33	14	11.96	131	164.45	-2.5468	74	83.74	148	149.63	-0.575239	76	92.03	169	187.09	-0.703999	153	156.99	249	270	-0.539587	224	184.98	253	250.94	-0.303552	111	114.97	246	262.4	-0.820342	96	93.23	215	183.54	-0.672128
HRT1	11	12.79	151	173.27	-2.53666	137	132.76	238	197.27	-0.393583	189	193.6	292	266.74	-0.31907	6	6.74	339	300.51	-3.6624	260	302.66	333	259.21	0.15442	212	200.57	439	316.43	-0.454121	255	213.36	203	244.33	-0.134947
SER1	16	14.2	131	188.77	-2.52452	17	17.07	129	155.24	-2.15714	169	169.56	211	220.25	-0.260206	284	280.37	289	285.3	-0.0173697	251	286.05	274	294.8	-0.0300271	283	246.17	316	287.17	-0.153474	203	204.33	230	192.26	0.060582
OPI3	13	13.54	148	180.15	-2.52242	33	39.09	132	144	-1.28561	56	61.38	211	208.83	-1.21305	80	97.86	282	281.3	-1.04927	140	140.02	211	254.05	-0.592558	85	100.56	269	274.76	-0.998881	93	110.44	151	203.02	-0.604732
RPL43A	15	11.65	115	155.75	-2.51699	58	63.27	178	136.37	-0.759585	0	0	0	0	NA	78	77.54	252	261.38	-1.20619	80	94.98	281	271.93	-1.04508	65	70.24	271	262.16	-1.30671	68	66.71	151	188.93	-1.03142
CCZ1	16	15.67	156	202.17	-2.50043	99	107.23	181	180.59	-0.517493	0	0	0	0	NA	193	210.07	324	328.92	-0.44666	244	250.76	329	275.5	-0.0937346	177	265.47	277	257.4	0.0307529	230	280.11	190	210.19	0.285988
OPI11	17	17.7	186	226.4	-2.49819	40	47.38	170	185.46	-1.34913	41	44.94	193	191.01	-1.43021	50	61.16	308	307.23	-1.60113	105	105.02	344	414.19	-1.36511	98	95.84	264	265.11	-1.01085	82	75.7	168	202.3	-0.974781
YPT7	15	12.34	114	160.43	-2.4933	75	75.32	141	134.49	-0.573963	143	145.8	156	172.7	-0.168259	160	198.26	237	257.96	-0.262063	268	268.49	213	191.82	0.334774	129	177.05	266	277.95	-0.448968	119	127.69	276	204.68	-0.468915
RSM22	8	8.05	102	108.1	-2.4895	24	25.81	181	154.23	-1.75613	17	16.13	166	147.95	-2.16278	85	80.05	252	241.3	-1.09511	77	94.04	325	257.01	-0.9987	44	185.18	222	256.22	-0.323218	72	153.89	142	188.16	-0.199878
MRP21	11	10.89	118	139.85	-2.472	88	96	145	149.58	-0.439784	98	103.28	156	145.84	-0.342264	188	177.06	262	269.8	-0.41926	219	209.89	297	279.7	-0.28595	138	216.83	201	266.15	-0.204095	149	171.96	151	205.14	-0.175495
YKL106C-A	13	13.09	155	164.27	-2.46212	150	161.32	234	199.4	-0.210746	157	149	289	257.57	-0.544531	439	413.45	322	308.32	0.292576	316	385.93	350	276.78	0.331414	305	284.48	381	290.84	-0.0220337	257	205.2	191	206.47	-0.00614018
YKL096C-B	8	8.05	99	104.92	-2.45992	125	134.43	226	192.58	-0.357236	0	0	9	8.02	-2.19944	446	420.04	349	334.18	0.22806	315	384.71	309	244.35	0.4524	265	246.09	345	261.23	-0.0594693	219	191.49	176	207.24	-0.0786471
RIM8	17	16.83	173	205.04	-2.44719	105	114.55	140	144.43	-0.229992	150	158.08	243	227.18	-0.360728	150	141.27	299	307.9	-0.775291	110	105.42	313	294.77	-1.02219	128	139.01	171	233.68	-0.516509	138	162.06	178	194.79	-0.182924
PEP3	14	14.09	159	168.51	-2.41888	80	86.04	195	166.16	-0.652584	0	0	0	0	NA	194	182.71	275	263.32	-0.363802	169	206.4	337	266.5	-0.25447	142	508.43	224	259.85	0.669347	131	265.19	164	219.56	0.188041
RTR2	17	13.8	128	164.7	-2.41555	148	152.68	177	176.59	-0.144605	315	336.83	215	233.31	0.365898	336	316.44	353	352.12	-0.106519	328	375.95	347	283.41	0.281696	329	294.6	250	282.75	0.0409136	283	196.63	255	254.75	-0.257804
RHO2	17	16.65	151	195.69	-2.41089	60	64.99	170	169.61	-0.949877	42	42.92	213	214.19	-1.58915	126	137.15	297	301.51	-0.783774	0	0	372	311.5	-5.7446	18	29.43	302	286.2	-2.24475	67	94.72	184	225.05	-0.859329
RPC19	11	12.79	133	152.62	-2.41054	108	104.66	164	135.93	-0.259243	106	108.58	233	212.85	-0.66862	139	156.04	304	269.48	-0.543698	232	270.07	355	276.34	-0.0228671	0	0	0	0	NA	0	0	0	0	NA
KAR3	19	17.29	228	202.4	-2.40882	119	91.63	146	119.07	-0.259462	2	1.69	246	194.04	-4.28366	120	90.44	415	316.5	-1.24479	68	70.13	390	229.2	-1.17444	118	118	329	329	-1.01997	73	73	190	190	-0.948208
YGR219W	14	14.09	155	164.27	-2.39355	42	45.17	175	149.12	-1.1791	74	70.23	252	224.59	-1.15281	111	104.54	270	258.53	-0.899782	97	118.46	346	273.61	-0.83237	73	255.22	216	252.27	0.0115803	88	189.56	143	194.36	-0.0248769
SHP1	11	10.89	109	129.19	-2.3933	33	36	123	126.89	-1.24025	15	15.81	195	182.31	-2.3892	56	52.74	238	245.09	-1.52154	61	58.46	269	253.33	-1.45333	29	38.71	185	246.46	-1.82965	56	57.61	129	171.09	-1.07711
YNL184C	12	11.88	118	139.85	-2.39202	73	79.64	140	144.43	-0.5897	69	72.72	256	239.33	-1.18174	165	155.4	266	273.92	-0.564063	181	173.47	315	296.65	-0.534165	110	128.75	262	283.11	-0.783752	118	97.03	139	180.18	-0.614217
BUD20	18	14.81	122	171.68	-2.3908	64	64.28	142	135.44	-0.737199	62	63.22	176	194.84	-1.11498	58	71.87	241	262.32	-1.28469	136	136.25	299	269.26	-0.67758	42	51.47	245	249.64	-1.56378	62	62.45	286	189.44	-1.09908
PFK1	17	16.83	163	193.19	-2.38795	0	0	152	156.81	-5.06139	0	0	0	0	NA	88	82.88	281	289.37	-1.24177	174	166.76	320	301.36	-0.589084	7	7.74	212	249.24	-3.35451	157	141.89	158	187.58	-0.277447
YGR160W	23	22.52	173	254.38	-2.3849	82	78.71	167	175.86	-0.796963	28	30.84	195	211.61	-1.89874	40	46.73	285	311.39	-1.87869	57	60.45	391	395.04	-1.86329	66	54.84	190	225.99	-1.40242	57	64.48	149	193.85	-1.09049
RSC2	23	21.31	159	240.66	-2.3825	75	74.1	159	161.29	-0.770564	55	48.43	289	280.96	-1.74121	58	57.06	405	340.08	-1.77064	10	8.3	372	391.76	-3.74318	69	68.77	364	266.63	-1.3444	89	86.6	192	212.81	-0.892307
HIT1	18	14.88	114	169.7	-2.37485	64	69.32	120	138.9	-0.687872	90	90.09	183	196.64	-0.774599	138	142.11	250	267.04	-0.627523	114	139.23	293	241.29	-0.546851	68	79.46	212	235.47	-1.07806	112	117.28	194	205.73	-0.558359
HTD2	16	16.66	151	183.8	-2.34797	105	124.38	125	136.37	-0.0913289	12	13.15	208	205.86	-2.68233	31	37.92	220	219.45	-1.73416	122	122.02	210	252.85	-0.724397	41	45.7	270	282.7	-1.80417	48	56.8	161	202.47	-1.25853
GTF1	16	14.2	109	157.07	-2.34174	74	74.32	109	131.17	-0.562343	45	45.15	180	187.89	-1.40927	150	148.08	272	268.52	-0.59216	106	120.8	278	299.1	-0.901735	122	113.84	271	268.23	-0.852026	95	102.1	249	211.89	-0.725076
PSE1	11	12.79	124	142.29	-2.34093	205	198.66	194	160.8	0.210255	177	181.31	244	222.89	-0.205446	12	13.47	348	308.48	-3.06282	277	322.45	373	290.35	0.104519	331	320.33	326	283.98	0.12005	250	209.39	133	209.15	0.00114139
MDM10	19	15.64	121	170.28	-2.33149	42	42.18	151	144.03	-1.21156	110	112.16	183	202.59	-0.587305	142	175.95	237	257.96	-0.380806	292	292.54	335	301.68	-0.0306622	102	136.61	238	252.02	-0.609045	115	123.49	243	194.9	-0.453379
MRH4	18	17.82	162	192	-2.32777	77	84	144	148.55	-0.56498	48	50.59	199	186.05	-1.28805	104	97.95	267	274.95	-1.02561	126	120.76	317	298.54	-0.900196	78	93.23	201	250.2	-0.980511	81	82.75	160	179.75	-0.769279
RPC17	23	20.83	194	222.61	-2.32662	74	71.03	166	149.86	-0.73927	86	76.96	244	225.71	-1.06748	110	110.5	325	294.47	-0.974543	138	141.58	284	264.54	-0.621862	116	122.29	297	267.86	-0.779651	86	86.36	173	206.03	-0.862826
KTI11	15	15.1	153	162.15	-2.31585	23	24.74	172	146.57	-1.74626	0	0	0	0	NA	73	68.75	305	292.04	-1.43539	82	100.15	372	294.17	-1.07095	55	53.79	239	263.31	-1.57361	102	94.82	178	204.77	-0.764288
PET130	18	14.88	106	157.79	-2.30252	113	122.4	107	123.85	-0.0116819	141	141.14	194	208.46	-0.38772	141	145.2	243	259.56	-0.577858	141	172.2	307	252.82	-0.382178	106	127.25	216	240.8	-0.634129	119	127.22	160	184.81	-0.370977
HCR1	21	16.31	127	172.01	-2.30207	62	67.64	210	160.89	-0.858042	0	0	0	0	NA	115	114.32	259	268.64	-0.849377	147	174.53	277	268.06	-0.427124	80	83.33	293	265.83	-1.15187	106	110.84	160	189.77	-0.533999
YBL012C	16	15.84	141	167.11	-2.30086	92	100.37	151	155.77	-0.436003	0	0	0	0	NA	278	261.82	299	307.9	-0.161548	242	231.93	299	281.59	-0.193259	207	252.98	216	283.21	-0.112458	205	205.2	163	205.26	-0.000290937
CYC8	16	16.11	160	169.57	-2.29948	68	73.13	166	141.45	-0.653171	69	65.48	219	195.18	-1.08213	118	111.13	247	236.51	-0.750551	115	140.45	347	274.4	-0.666278	57	258	228	265.04	-0.0268186	88	204.18	126	192.92	0.0564419
MRPL16	18	17.82	157	186.08	-2.29662	81	88.37	131	135.14	-0.420899	125	131.74	178	166.41	-0.232054	120	113.01	272	280.1	-0.902424	0	0	172	161.98	-5.09363	121	137.46	217	288.74	-0.738402	115	117.57	162	192.2	-0.488222
RPL40A	19	18.61	146	189.21	-2.27209	150	162.47	141	140.68	0.143058	197	201.33	237	238.32	-0.167902	160	174.15	292	296.43	-0.529536	257	264.13	298	249.54	0.0566017	106	105.7	304	256.05	-0.879249	207	170.68	180	190.54	-0.109464
BUD27	17	16.29	122	166.49	-2.2708	46	48.78	149	146.73	-1.08777	64	64.06	243	228.64	-1.2612	86	95.79	274	281.15	-1.0699	89	112.38	342	287.19	-0.932875	80	108.08	234	230.37	-0.751937	116	94.69	151	177.29	-0.622298
TGL5	21	17.94	144	180.77	-2.26147	82	92.79	161	162.77	-0.557405	8	9.69	198	219.2	-3.02523	164	168.28	306	331.81	-0.676018	157	129.65	347	344.17	-0.971515	139	225.41	258	273.06	-0.191	136	196.13	240	208.52	-0.0609558
MRPL23	14	14.09	134	142.02	-2.24895	71	76.36	209	178.09	-0.839419	71	67.38	232	206.77	-1.11135	146	137.5	270	258.53	-0.628002	99	120.91	426	336.88	-1.01941	0	0	0	0	NA	0	0	0	0	NA
GRX5	14	14.09	134	142.02	-2.24895	8	8.6	184	156.79	-2.7995	23	21.83	185	164.88	-1.98319	15	14.13	227	217.36	-2.66947	4	4.89	229	181.09	-3.43125	6	20.97	217	242.28	-2.40454	26	49.22	134	173.66	-1.24643
PET112	18	17.82	149	176.6	-2.24461	78	85.09	143	147.52	-0.545326	19	20.02	149	139.3	-1.89831	170	160.1	253	260.53	-0.484524	100	95.84	224	210.95	-0.78329	112	150.43	208	267.05	-0.57105	73	82.55	157	194.32	-0.849194
GPI15	21	24.41	207	237.53	-2.23935	21	20.35	195	161.63	-2.03043	26	26.63	298	272.22	-2.29138	16	17.96	405	359.01	-2.9438	11	12.8	367	285.68	-3.0337	14	12.37	325	241.66	-2.89865	17	14.01	135	206.69	-2.62733
SNT309	21	21.87	174	211.8	-2.23053	44	52.12	148	161.46	-1.11788	71	77.82	236	233.57	-1.09059	110	134.55	312	311.22	-0.834367	133	133.02	228	274.52	-0.720671	125	127.17	243	260.04	-0.711316	107	110.86	156	203.39	-0.602782
RPP2B	24	19.48	147	189.15	-2.22836	77	79.43	149	148.66	-0.620979	89	95.17	171	185.56	-0.662635	67	63.1	284	283.29	-1.48955	97	111.18	308	251.56	-0.811544	116	115.78	207	244.89	-0.744592	97	96.77	264	227.37	-0.848349
YJR120W	25	20.67	134	199.47	-2.22474	99	107.23	154	178.25	-0.504523	233	233.23	210	225.65	0.0328966	327	336.74	335	357.83	-0.0605724	205	250.36	367	302.23	-0.187605	228	247.72	273	281.52	-0.127422	167	166.13	172	197.76	-0.173326
POP2	23	17.87	127	172.01	-2.21578	43	46.91	245	187.71	-1.37089	9	9.35	190	188.05	-2.90503	60	59.64	306	317.39	-1.65832	71	84.3	335	324.19	-1.33824	44	45.39	328	293.29	-1.84748	54	54.61	166	192.57	-1.24728
MRPL35	20	19.17	134	182.86	-2.20998	105	111.35	131	129	-0.145915	68	68.07	131	123.26	-0.587256	87	96.9	254	260.63	-0.982985	102	128.79	314	263.68	-0.712604	80	103.99	268	260.85	-0.913907	123	99.89	153	177.96	-0.573132
SRB2	15	15.62	122	148.5	-2.19669	51	60.41	61	66.55	-0.0952954	0	0	0	0	NA	22	26.91	277	276.31	-2.29615	69	69.01	298	358.8	-1.63691	63	98.85	264	265.58	-0.982005	72	96.56	152	194.92	-0.697239
MRPS12	19	18.61	134	173.66	-2.1868	105	113.73	125	124.71	-0.0913961	111	113.44	194	195.08	-0.538472	184	200.28	255	258.87	-0.255485	269	276.46	322	269.64	0.0248873	109	169.52	238	264.25	-0.44182	149	163.22	143	174.02	-0.0636933
GCS1	23	19.01	118	175.66	-2.17799	63	68.24	127	147	-0.759634	0	0	0	0	NA	212	218.31	239	255.29	-0.155823	184	224.72	342	281.64	-0.224879	180	203.93	247	265.23	-0.261692	147	156.98	178	186	-0.16864
YBR196C-A	20	20.13	174	184.41	-2.17188	56	60.23	174	148.27	-0.891119	64	60.74	229	204.09	-1.20052	112	105.48	265	253.74	-0.872286	73	89.15	325	257.01	-1.05152	77	92.34	224	253.97	-1.0049	103	104.3	137	187.16	-0.580479
MED7	7	8.14	69	79.18	-2.17161	153	148.26	217	179.86	-0.192033	323	330.87	279	254.87	0.260074	139	156.04	404	358.13	-0.827184	288	335.26	552	429.69	-0.247504	255	261.85	437	325.49	-0.216816	234	182.64	192	238.34	-0.264908
LIP2	19	17.6	107	161.96	-2.17034	92	90.89	149	151.14	-0.504209	29	25.54	175	170.13	-1.86377	29	28.53	311	261.15	-2.18351	63	52.31	241	253.8	-1.56435	19	23.21	286	251.32	-2.34393	40	42.87	152	219.96	-1.61675
YER039C-A	15	14.85	116	137.48	-2.16756	151	164.73	149	153.71	0.0688076	245	258.2	233	217.83	0.169305	333	313.62	272	280.1	0.112655	271	259.73	312	293.83	-0.122914	218	261.23	205	257.14	0.0157199	211	203.27	158	199.68	0.017731
MGM1	19	16.87	106	152.75	-2.1522	67	67.29	130	156.44	-0.835281	0	0	0	0	NA	101	99.71	270	266.55	-0.977061	86	98.01	272	292.65	-1.08717	104	91.23	267	255.42	-1.02253	103	106.52	191	184.03	-0.542841
RNR4	19	18.61	114	167.62	-2.15161	72	69.11	136	143.22	-0.721274	0	0	0	0	NA	78	91.13	247	269.87	-1.07844	92	97.58	267	269.76	-1.01036	71	68.13	169	232.1	-1.21548	86	86.53	143	183.47	-0.745505
SUR1	23	22.77	171	202.67	-2.14808	133	145.09	170	175.37	-0.188361	188	198.13	296	276.73	-0.332692	179	168.58	357	367.63	-0.776469	193	184.97	368	346.57	-0.625381	207	232.65	223	266.09	-0.133761	193	212.93	193	233.65	-0.0924462
VPS4	23	22.77	169	200.3	-2.13637	81	88.37	152	156.81	-0.568607	144	151.76	281	262.71	-0.545982	250	235.45	347	357.33	-0.415718	187	179.22	369	347.51	-0.659489	161	169.09	221	266.42	-0.452493	147	156.28	169	204.16	-0.265763
LPD1	19	19.13	159	168.51	-2.1307	127	136.58	172	146.57	-0.0700971	31	29.42	245	218.35	-1.97557	49	46.15	283	270.98	-1.75239	67	81.83	335	264.91	-1.16637	28	53.54	265	277.18	-1.62933	40	58.51	133	200.92	-1.22173
RIM101	20	19.59	117	172.04	-2.12872	115	110.38	133	140.06	-0.236238	92	101.34	152	164.94	-0.483326	150	175.25	248	270.97	-0.433788	171	181.36	196	198.02	-0.0874226	143	129.78	192	269.6	-0.727125	126	133.41	136	187.79	-0.33974
HAS1	19	22.08	168	192.78	-2.12776	57	55.24	205	169.92	-1.11157	50	51.22	258	235.68	-1.51124	12	13.47	348	308.48	-3.06282	66	76.83	376	292.68	-1.32796	133	122.22	390	265.2	-0.770277	93	73.32	148	173.51	-0.853602
EUG1	21	19.11	188	166.89	-2.12209	184	141.69	209	170.44	-0.183559	418	352.5	282	222.43	0.458785	423	318.79	403	307.35	0.036429	329	339.29	546	320.88	0.0556194	465	465	454	454	0.0238882	227	227	241	241	-0.0595921
SMM1	2	1.96	18	23.33	-2.10652	0	0	0	0	NA	0	0	43	43.24	-3.78963	18	19.59	215	218.26	-2.36545	49	50.36	232	194.27	-1.33552	0	0	221	225.93	-5.42464	84	77.16	13	15.06	1.58243
YNL171C	28	26.84	166	226.53	-2.10081	103	109.23	160	157.56	-0.363564	6	6.01	214	201.36	-3.36271	17	18.94	304	311.93	-2.75325	33	41.67	361	303.14	-1.96399	34	36.6	331	258.92	-1.93337	51	37.91	166	200.87	-1.64637
BOR1	27	23.06	155	194.58	-2.09542	74	83.74	170	171.87	-0.712952	88	106.56	217	240.23	-0.807702	132	135.44	276	299.28	-0.78883	198	163.51	250	247.96	-0.414321	171	188.32	283	264.7	-0.338929	143	153.42	209	199.53	-0.261288
ATX1	31	26.48	176	220.94	-2.08895	40	45.26	168	169.85	-1.30651	106	128.36	215	238.02	-0.613948	11	11.29	285	309.03	-3.22788	164	135.43	234	232.09	-0.535613	137	127.11	269	271.36	-0.754235	119	124.78	201	181.86	-0.374186
IWR1	31	24.08	147	199.09	-2.0767	77	84	235	180.05	-0.756122	47	48.83	219	216.75	-1.47473	51	50.7	302	313.24	-1.8047	90	106.85	268	259.35	-0.881286	59	58.12	304	281.44	-1.5639	46	43.59	145	172.47	-1.3585
TIF11	18	20.92	151	173.27	-2.07321	62	60.08	207	171.58	-1.03868	8	8.19	20	18.27	-0.740434	22	24.7	361	320.01	-2.52498	49	57.04	415	323.04	-1.71973	0	0	0	0	NA	0	0	0	0	NA
IMG1	25	19.42	119	161.17	-2.07213	137	149.46	189	144.8	0.0314614	185	192.2	213	210.81	-0.0919637	289	287.28	256	265.53	0.0784454	294	349.05	284	274.83	0.238291	232	217.41	349	245.28	-0.120095	154	158.77	144	182.27	-0.137225
MTF1	26	21.4	125	175.91	-2.06658	84	84.36	148	141.17	-0.510146	7	7.14	131	145.02	-2.88695	99	122.67	250	272.11	-0.792258	179	179.33	320	288.17	-0.472226	99	121.71	249	253.81	-0.730694	127	131	238	185.42	-0.3452
FEN2	22	18.19	101	150.35	-2.06521	58	62.82	124	143.53	-0.81742	27	27.03	169	181.6	-1.87402	33	33.98	253	270.25	-2.04826	44	53.74	301	247.88	-1.51438	33	42.01	189	228.32	-1.67369	47	55.58	145	178.2	-1.15285
HOP2	13	12.87	91	107.85	-2.06024	8	8.73	33	34.04	-1.28128	15	15.81	99	92.56	-1.71663	21	19.78	178	183.3	-2.18257	0	0	137	129.02	-4.86769	293	279.02	128	162.42	0.538537	295	283.92	86	90.64	1.13434
MET4	20	23.25	164	188.19	-2.05434	58	56.2	177	146.71	-0.948697	0	0	0	0	NA	18	20.21	257	227.82	-2.37846	0	0	4	3.11	-1.41342	0	0	0	0	NA	0	0	0	0	NA
YNL170W	35	33.55	195	266.1	-2.04522	99	104.98	190	187.11	-0.573777	76	76.08	251	236.17	-1.12393	159	177.1	285	292.44	-0.499328	114	143.94	381	319.94	-0.794934	88	93.92	348	274.78	-1.06657	157	123.94	187	223.78	-0.587289
BTS1	26	24.09	127	192.23	-2.04141	87	85.95	162	164.33	-0.64261	0	0	0	0	NA	166	163.31	336	282.14	-0.544187	143	118.75	237	249.59	-0.738412	147	165.25	299	243.48	-0.385641	141	129.17	158	172.66	-0.288258
MIP1	26	22.21	141	177.01	-2.03726	83	93.92	137	138.51	-0.385102	64	77.5	161	178.24	-0.825627	159	163.15	240	260.24	-0.464659	288	237.83	241	239.04	-0.00505357	126	140.91	249	261.55	-0.615248	107	106.88	244	204.12	-0.642576
IES2	18	17.82	120	142.23	-2.02953	59	64.36	155	159.9	-0.900873	113	119.09	222	207.55	-0.551937	152	143.15	236	243.03	-0.526437	123	117.88	269	253.33	-0.760518	80	125.28	186	244.51	-0.664836	121	148.08	142	190.9	-0.252491
GUK1	30	27.17	182	208.84	-2.00809	53	50.87	163	147.15	-1.04948	100	89.49	249	230.34	-0.938649	92	92.41	332	300.81	-1.1728	118	121.06	328	305.52	-0.92077	119	138.66	304	282.57	-0.708248	92	92.44	176	205.17	-0.791382
RIM20	36	27.97	158	213.99	-2.00433	144	157.09	224	171.62	-0.0879282	130	135.06	251	248.42	-0.606042	182	180.92	275	285.24	-0.453264	198	235.08	259	250.64	-0.0638288	121	91.84	361	235.75	-0.936127	129	120.23	200	206.77	-0.538742
NAT3	21	21.14	154	163.21	-2.00376	49	52.7	176	149.97	-1.03367	0	0	0	0	NA	49	46.15	287	274.81	-1.76638	42	51.29	354	279.94	-1.68134	26	155.28	230	265.25	-0.532786	76	187.15	138	213.18	-0.129577
LGE1	23	22.77	146	173.04	-1.99086	54	58.91	145	149.58	-0.921651	195	205.51	274	256.16	-0.21935	240	226.03	326	335.71	-0.39414	175	167.72	346	325.85	-0.661261	152	191.02	224	266.95	-0.333201	159	172.84	135	173.35	-0.00292944
VPS9	22	22.91	143	174.06	-1.99083	92	108.98	130	141.82	-0.261287	140	153.44	205	202.89	-0.277775	110	134.55	241	240.4	-0.577115	131	131.02	276	332.31	-0.92612	94	120.89	257	268.4	-0.793078	101	123.09	137	176.07	-0.355538
EXO5	29	22.53	126	170.65	-1.98718	86	93.82	191	146.33	-0.440695	0	0	0	0	NA	136	135.19	268	277.98	-0.717089	62	73.61	252	243.87	-1.18845	35	33.63	315	271.01	-2.06112	95	89.29	105	117.2	-0.269351
YBR174C	37	30.04	175	225.18	-1.98605	105	108.32	131	130.7	-0.186247	294	314.37	288	312.53	0.0058515	355	334.34	307	306.24	0.0875157	231	264.77	429	350.39	-0.279265	206	213.99	238	273.89	-0.24578	210	204.84	221	244.09	-0.174526
YMR134W	15	17.43	115	131.96	-1.97607	157	152.14	204	169.09	-0.104975	302	309.36	257	234.77	0.274876	402	451.27	375	332.42	0.304876	304	353.88	455	354.18	-0.000844999	288	265.14	367	298.4	-0.117758	248	205.23	182	256.28	-0.221173
YNL226W	23	22.77	143	169.49	-1.97025	91	99.27	78	80.47	0.207632	60	63.23	206	192.59	-1.10327	113	106.42	270	278.04	-0.954609	78	74.75	271	255.22	-1.2186	118	175.52	225	268.88	-0.424543	101	129.93	179	215.18	-0.501449
YLR243W	22	25.57	165	189.34	-1.96903	109	105.63	166	137.59	-0.262155	91	93.22	201	183.61	-0.672613	28	31.43	318	281.89	-2.16597	110	128.05	372	289.57	-0.811645	204	236.08	255	252.97	-0.0688185	166	150.12	149	205.14	-0.310481
TCB2	28	27.42	156	202.17	-1.96695	23	24.91	165	164.62	-1.85507	6	6.13	270	271.51	-3.64336	80	87.08	251	254.81	-1.06619	9	9.25	357	298.94	-3.3763	13	21.78	306	290.86	-2.55039	27	41.35	177	215.2	-1.63024
RAD50	26	27.08	163	198.41	-1.96031	21	24.88	172	187.64	-1.98637	51	55.9	232	229.61	-1.39943	29	35.47	318	317.21	-2.16622	78	78.01	351	422.61	-1.67924	59	57.96	251	237.21	-1.39629	66	63.83	160	205.75	-1.15974
PUB1	29	28.4	160	207.35	-1.95822	92	99.65	162	161.63	-0.479829	120	122.64	231	232.29	-0.634908	282	306.94	289	293.39	0.0449995	304	312.43	336	281.36	0.104393	248	241.09	331	265.26	-0.0951637	216	171.04	220	217.28	-0.238052
VPH1	33	25.64	138	186.9	-1.9535	100	109.09	160	122.58	-0.115591	165	171.42	226	223.68	-0.264744	171	169.98	266	275.9	-0.48211	161	191.15	302	292.25	-0.422749	201	198.44	270	236.85	-0.176127	200	178.62	178	178.95	-0.00183553
ATP4	36	27.97	150	203.16	-1.95264	90	98.18	169	129.48	-0.274284	166	172.46	205	202.89	-0.161634	202	200.8	308	319.47	-0.462512	202	239.83	299	289.35	-0.186996	173	132.62	411	282.62	-0.752635	125	132.07	153	154.82	-0.157826
MTM1	25	25.16	171	181.23	-1.94104	69	74.21	181	154.23	-0.724624	56	53.15	294	262.03	-1.58051	118	111.13	273	261.4	-0.850211	159	194.18	296	234.07	-0.185961	136	655.58	216	242.34	0.992585	114	351.67	174	179	0.672576
GEP5	27	22.22	111	156.2	-1.9125	64	64.28	134	127.81	-0.679653	50	50.98	161	178.24	-1.23787	102	126.39	227	247.08	-0.666498	140	140.26	227	204.42	-0.374455	80	100.64	258	267.12	-0.969997	78	78.53	261	191.91	-0.886089
TSC13	27	24.21	171	169.29	-1.91026	145	131.69	153	141.49	-0.0712562	0	0	5	4.79	-1.75613	297	299.39	347	313.41	-0.0456162	263	286.06	406	334.35	-0.155484	230	187.14	278	247.2	-0.277049	242	214.47	258	210.07	0.0206319
EFG1	26	26.17	172	182.29	-1.90896	66	70.98	170	144.86	-0.706259	60	56.94	232	206.77	-1.27702	105	98.89	284	271.94	-1.00518	97	118.46	258	204.02	-0.540126	25	26.12	281	256.23	-2.2497	96	80.83	135	170.07	-0.737429
BNI4	21	20.79	122	144.6	-1.89941	82	89.46	141	145.46	-0.481845	0	0	0	0	NA	200	188.36	263	270.83	-0.361527	245	234.81	322	303.25	-0.254823	151	217.34	210	277.71	-0.244118	154	176.73	181	235.75	-0.286739
SOL3	28	27.42	127	186.74	-1.88796	182	174.69	142	149.54	0.154492	252	277.58	192	208.35	0.285698	327	382.05	379	414.1	-0.0803539	344	364.85	329	332.4	0.0928804	405	301.58	257	274.25	0.0946659	259	211.48	211	236.72	-0.112246
RRP42	22	19.72	137	135.63	-1.88618	127	115.34	156	144.27	-0.222077	219	172.74	230	220.19	-0.241462	262	264.11	219	197.8	0.287846	165	179.47	267	219.88	-0.202055	246	153.57	368	262.28	-0.532571	212	158.48	231	181.67	-0.135763
ILM1	38	31.41	142	211.38	-1.87991	54	58.49	164	189.83	-1.16557	62	62.06	240	257.89	-1.41232	48	49.43	321	342.88	-1.91971	30	36.64	409	336.82	-2.19445	39	44.39	296	265.77	-1.7711	34	33.98	197	227.12	-1.8751
ATP17	28	22.73	120	154.41	-1.87933	143	147.52	177	176.59	-0.178758	0	0	0	0	NA	113	106.42	262	261.35	-0.892933	221	253.31	277	226.24	0.112547	203	290.8	244	262.05	0.103725	223	230.85	200	204.14	0.122398
YDL163W	32	28.69	194	192.06	-1.87219	104	94.45	164	151.66	-0.469611	310	244.52	209	200.08	0.199676	165	166.33	413	373.02	-0.804341	250	271.92	404	332.7	-0.201064	363	276.37	323	271.38	0.0181542	194	175.38	256	204.64	-0.153486
PRB1	41	33.28	169	217.45	-1.852	78	80.47	169	168.61	-0.733267	31	33.15	232	251.76	-2.00168	136	128.08	349	348.13	-0.995012	118	135.25	426	347.94	-0.940409	183	218.59	271	267.27	-0.200232	84	79.42	298	236.42	-1.08257
BUB3	33	30.03	219	194.41	-1.84015	53	40.81	169	137.82	-1.20004	0	0	180	141.98	-4.9627	137	103.25	370	282.18	-0.999291	132	136.13	424	249.18	-0.601251	97	97	326	326	-1.20499	116	116	178	178	-0.425212
ADH3	24	23	110	150.11	-1.83995	28	29.69	157	154.61	-1.62342	0	0	0	0	NA	154	171.53	234	240.1	-0.334641	91	114.9	323	271.23	-0.85392	144	204.94	256	265.65	-0.258352	184	153.2	173	205.28	-0.290984
ARP8	38	33.73	151	217.59	-1.83959	106	106.46	129	155.24	-0.374275	107	107.35	201	209.82	-0.665638	107	105.63	262	258.65	-0.88997	94	107.12	267	287.27	-0.980656	119	107.63	252	241.29	-0.802188	116	108.24	220	213.97	-0.676951
AIM22	32	33.33	174	211.8	-1.82433	118	139.78	159	173.46	-0.214497	40	43.84	247	244.46	-1.70003	36	44.04	284	283.29	-1.84244	141	141.02	306	368.43	-0.955993	39	42.23	261	255.39	-1.78017	50	50.84	160	198.39	-1.3471
LEU4	33	32.32	158	204.76	-1.82055	80	86.65	161	160.63	-0.611958	43	43.95	252	253.41	-1.7334	17	18.5	369	374.6	-2.95811	99	101.74	357	298.94	-1.07138	68	81.79	312	260.43	-1.14986	93	84.86	205	240.31	-1.03336
YML013C-A	30	24.69	111	156.2	-1.81142	45	45.19	144	137.35	-1.09702	101	102.98	183	202.59	-0.67191	91	112.76	231	251.43	-0.797043	168	168.31	178	160.3	0.0484654	110	144.45	215	233.37	-0.477069	94	97.42	270	195.75	-0.69269
YLR402W	31	28.72	119	180.12	-1.80734	92	90.89	164	166.36	-0.599555	218	191.95	184	178.88	0.0701411	196	192.83	349	293.06	-0.416802	232	192.65	312	328.57	-0.531736	169	209.49	309	279.92	-0.288632	170	204.91	168	203.94	0.00472193
GCV3	36	29.63	131	184.35	-1.80027	92	92.4	165	157.38	-0.528106	37	37.73	143	158.31	-1.41424	38	47.09	251	273.2	-1.74078	71	71.13	286	257.56	-1.27666	46	52.93	256	264.61	-1.59434	44	46.14	196	164.13	-1.25361
SSN3	17	16.83	90	106.67	-1.79819	0	0	58	59.83	-4.10808	0	0	0	0	NA	30	28.25	238	245.09	-2.12982	71	68.05	214	201.54	-1.07611	55	62.62	214	277.92	-1.478	114	120.41	168	194.33	-0.475517
PTH1	26	25.46	107	157.33	-1.78905	154	147.82	133	140.06	0.0535522	0	0	0	0	NA	227	265.21	412	450.15	-0.527514	275	291.67	270	272.79	0.0666843	312	244.8	226	243.61	0.00485309	185	147.74	137	153.8	-0.0399341
RIC1	27	28.12	142	172.84	-1.78671	63	74.63	135	147.28	-0.673249	38	41.65	212	209.82	-1.59798	44	53.82	278	277.31	-1.62468	83	83.01	198	238.4	-1.0472	24	24.54	267	265.24	-2.34415	45	48.72	142	167.74	-1.22195
IRC23	34	29.04	141	177.01	-1.77931	150	169.74	171	172.88	-0.0182235	131	158.63	176	194.84	-0.204439	151	154.94	283	306.87	-0.680206	322	265.91	326	323.34	-0.194881	233	260.4	219	241.23	0.0761641	0	0	0	0	NA
TIM50	7	8.14	46	52.78	-1.77224	175	169.58	129	106.92	0.457814	14	14.34	141	128.8	-2.13553	0	0	28	24.82	-3.25115	0	0	30	23.35	-3.19253	0	0	264	219.39	-5.3954	63	54.52	52	73.9	-0.299411
SGF73	31	30.69	156	184.89	-1.76915	66	72	126	129.98	-0.584585	0	0	0	0	NA	131	123.37	269	277.01	-0.804396	114	109.26	356	335.27	-1.11507	92	115.47	196	257.55	-0.797455	84	91.13	169	205.43	-0.806761
TMA23	32	29.12	196	173.99	-1.75954	100	77	171	139.45	-0.588143	107	90.23	257	202.71	-0.803314	160	120.58	384	292.86	-0.882531	139	143.35	578	339.69	-0.858732	83	83	409	409	-1.58534	114	114	206	206	-0.587787
PHO88	41	31.85	140	189.61	-1.75828	98	106.91	225	172.38	-0.474188	228	236.87	277	274.15	-0.145592	220	218.69	370	383.78	-0.560454	201	238.64	372	359.99	-0.409712	248	207.94	393	289.49	-0.329522	207	170.94	224	196.23	-0.137225
TIF6	26	30.22	156	179.01	-1.75195	101	97.87	163	135.11	-0.319658	0	0	0	0	NA	17	19.08	311	275.69	-2.62317	246	286.37	283	220.29	0.261297	137	152.49	251	230.62	-0.411463	118	115.39	145	188.61	-0.488023
YPL062W	36	35.64	176	208.6	-1.74406	71	77.46	159	164.03	-0.743538	170	179.16	307	287.01	-0.46915	318	299.49	335	344.98	-0.140966	259	248.22	388	365.4	-0.38539	262	279.4	243	278.17	0.00439624	192	203.76	204	225.84	-0.102406
RPT5	23	26.73	137	157.21	-1.74141	83	80.43	153	126.82	-0.450879	158	161.85	251	229.29	-0.34651	15	16.84	310	274.8	-2.73823	132	153.66	427	332.38	-0.768054	194	190.16	317	259.07	-0.30784	170	158.03	149	196.17	-0.214973
STP22	31	30.36	121	177.92	-1.74141	84	80.63	139	146.38	-0.590817	52	57.28	106	115.03	-0.68859	143	167.07	222	242.56	-0.370983	141	149.55	299	302.09	-0.699735	43	39.46	186	256.99	-1.85261	109	129.48	145	195.38	-0.408832
PRE9	30	29.38	117	172.04	-1.73974	98	94.07	145	152.7	-0.480389	115	126.67	201	218.12	-0.540171	181	211.47	260	284.08	-0.293969	229	242.88	270	272.79	-0.115685	182	173.91	192	276.64	-0.462054	161	164.22	166	227.86	-0.325833
YNL114C	21	24.41	125	143.44	-1.73772	49	47.48	164	135.93	-1.03832	59	60.44	222	202.8	-1.19908	33	37.04	301	266.82	-1.95168	0	0	0	0	NA	0	0	0	0	NA	0	0	0	0	NA
MDM20	32	27.33	124	155.66	-1.71016	61	69.03	134	135.47	-0.667181	0	0	0	0	NA	71	72.85	246	266.75	-1.28802	104	85.88	341	338.22	-1.36212	77	89.13	212	231.73	-0.948626	103	99.99	194	181.06	-0.589315
MRPL11	31	31.2	167	176.99	-1.70976	59	63.45	160	136.34	-0.75657	74	70.23	222	197.86	-1.02669	101	95.12	268	256.62	-0.985888	85	103.81	403	318.69	-1.1152	66	145.1	267	261	-0.584053	71	105.53	132	205.16	-0.660226
YOR082C	44	37.58	169	212.16	-1.70931	90	101.84	156	157.72	-0.433967	75	90.82	196	216.98	-0.864573	60	61.57	298	323.13	-1.64486	200	165.16	328	325.33	-0.674958	155	255.18	250	261.72	-0.0252085	142	213.48	228	204.9	0.0408259
VPS35	32	29.65	111	168.01	-1.70733	126	124.48	136	137.96	-0.10204	0	0	0	0	NA	204	200.7	383	321.61	-0.469663	274	227.53	334	351.74	-0.434064	188	219.07	332	266.7	-0.195921	149	153.07	146	202.47	-0.278112
RCY1	44	40.76	151	228.55	-1.70418	123	121.52	157	159.26	-0.268523	0	0	0	0	NA	209	205.62	374	314.05	-0.42185	0	0	0	0	NA	208	215.82	384	279.29	-0.256757	148	145.97	189	205.23	-0.338764
YPR011C	44	43.09	164	241.14	-1.70328	175	167.98	173	182.18	-0.0806889	261	287.49	219	237.65	0.189662	276	322.46	269	293.91	0.0924052	333	353.18	341	344.52	0.0247547	367	303.43	221	302.81	0.00203867	184	199.98	184	219.05	-0.0906494
MON1	40	31.07	128	173.36	-1.6932	105	114.55	177	135.61	-0.167427	0	0	0	0	NA	197	195.83	309	320.5	-0.490657	205	243.39	350	338.7	-0.329298	220	196.69	348	257.85	-0.269549	205	191	212	204.69	-0.0688748
SAC3	25	23.16	86	130.17	-1.6918	114	112.63	160	162.3	-0.362641	6	5.28	178	173.05	-3.32197	43	42.3	362	303.97	-1.95206	46	38.2	299	314.88	-2.08669	104	113.5	278	258.75	-0.819145	66	73.72	163	191.09	-0.944216
RPS7B	39	33.31	147	184.54	-1.68783	54	61.11	144	145.58	-0.858664	82	99.3	194	214.77	-0.766047	96	98.5	303	328.55	-1.19757	57	47.07	289	286.64	-1.78905	130	188.21	240	300.38	-0.465514	56	85.28	227	203.35	-0.862236
RIM13	29	30.2	136	165.54	-1.67482	77	91.21	133	145.09	-0.460154	137	150.15	169	167.26	-0.107238	134	163.91	272	271.32	-0.501578	196	196.03	201	242.01	-0.209747	120	141.46	239	237.43	-0.515015	126	147.61	144	193.02	-0.266636
AIM18	38	37.21	138	202.91	-1.67458	150	143.98	167	175.86	-0.198763	152	167.43	209	226.8	-0.301948	285	332.98	246	268.78	0.213474	268	284.24	343	346.54	-0.197549	330	270.44	209	272.97	-0.00927749	191	189.28	184	231.66	-0.201081
AAH1	30	29.38	124	160.7	-1.67196	48	51.99	147	146.66	-1.02481	51	52.12	194	195.08	-1.30597	18	19.59	308	312.68	-2.72357	93	95.58	332	278.01	-1.06088	120	134.71	273	257.62	-0.64484	107	98.91	198	208.63	-0.741074
YNL228W	38	37.62	172	203.86	-1.66856	54	58.91	115	118.64	-0.691644	123	129.63	210	196.33	-0.412509	182	171.41	261	268.77	-0.447694	174	166.76	268	252.39	-0.412395	178	234.15	210	273.7	-0.155456	106	137.96	185	214.56	-0.439053
ARC18	52	40.4	161	218.06	-1.66606	61	66.55	180	137.91	-0.720958	155	161.03	168	166.27	-0.0318278	174	172.97	251	260.35	-0.406978	163	193.52	294	284.51	-0.383742	155	173.08	258	293.34	-0.525221	142	162.59	183	217.24	-0.288232
YOL019W	38	32.46	140	175.75	-1.66439	160	181.06	160	161.76	0.11206	140	169.53	208	230.27	-0.304675	302	309.88	293	317.71	-0.0248746	343	283.25	384	380.87	-0.295226	296	302.93	260	266.89	0.126221	250	224.86	216	203.78	0.0979791
XRS2	42	34.1	143	184	-1.66215	73	75.31	164	163.62	-0.768836	85	90.89	192	208.35	-0.823415	156	146.92	314	313.22	-0.753422	160	183.39	445	363.46	-0.681364	173	191.06	260	248.29	-0.260809	173	159.05	219	186.71	-0.159412
PRM1	35	36.45	161	195.97	-1.66004	78	92.4	164	178.91	-0.655565	200	219.2	262	259.3	-0.167299	308	376.75	353	352.12	0.0674247	279	279.04	295	355.19	-0.240532	229	231.99	273	256.01	-0.0981195	187	182.73	180	212.66	-0.150919
MGM101	39	32.24	116	172.68	-1.65346	107	115.9	122	141.21	-0.195986	0	0	0	0	NA	198	203.9	248	264.9	-0.260598	155	189.3	336	276.7	-0.37794	161	189.58	207	281.27	-0.392792	141	153.93	171	189.25	-0.205366
HER2	49	41.85	177	222.2	-1.65036	77	87.13	146	147.61	-0.522512	67	81.13	214	236.91	-1.06359	103	105.69	240	260.24	-0.895512	99	81.75	274	271.77	-1.1928	84	88.33	247	267.56	-1.10074	75	76.1	226	201.55	-0.965883
SKI3	36	35.64	160	189.63	-1.64919	110	120	138	142.36	-0.169568	242	255.04	244	228.12	0.111088	228	214.73	297	305.84	-0.352299	232	222.35	299	281.59	-0.235257	218	225.52	173	229.23	-0.0162456	162	189.51	176	189.87	-0.00188788
PRE4	42	38.03	176	201.96	-1.64868	75	71.99	164	148.06	-0.714026	0	0	0	0	NA	154	154.69	275	249.17	-0.474274	0	0	0	0	NA	121	136.21	270	253.12	-0.616294	114	109.5	161	188.26	-0.538106
OST2	10	11.62	56	64.26	-1.6431	12	11.63	180	149.2	-2.47589	37	37.9	156	142.51	-1.30541	0	0	0	0	NA	3	3.49	178	138.56	-3.43664	0	0	0	0	NA	0	0	0	0	NA
DFG16	41	35.02	147	184.54	-1.6392	82	92.79	140	141.54	-0.418564	114	138.05	192	212.56	-0.429084	169	173.41	244	264.58	-0.420507	174	143.69	320	317.39	-0.788684	120	132.18	198	237.37	-0.582122	119	121.8	245	204.91	-0.516882
YJL193W	38	35.21	122	184.66	-1.63458	105	103.74	192	194.76	-0.625408	300	264.16	245	238.18	0.103117	284	279.4	368	309.01	-0.100387	352	292.3	351	369.65	-0.234062	273	299.07	328	265.15	0.119956	196	206.06	189	206.69	-0.00303798
MKT1	37	36.23	146	189.21	-1.63101	15	16.25	158	157.64	-2.21883	5	5.11	255	256.42	-3.74078	59	64.22	226	229.43	-1.26218	56	57.55	351	293.92	-1.61682	86	157.05	237	231.62	-0.386495	35	54.5	163	204.08	-1.30702
OPI1	37	36.23	128	188.21	-1.62574	104	99.83	121	127.42	-0.24187	205	225.81	231	250.67	-0.104006	143	167.07	258	281.89	-0.520678	0	0	231	233.38	-5.45694	162	137.62	227	281.67	-0.712544	176	159.18	159	193.35	-0.193362
ZWF1	35	34.65	152	180.15	-1.62558	47	51.27	138	142.36	-1.00894	80	84.31	208	194.46	-0.829064	55	51.8	270	278.04	-1.66484	139	133.22	323	304.19	-0.821454	110	150.39	201	241.65	-0.471761	123	148.38	182	211.97	-0.354658
CDC47	40	35.86	187	185.13	-1.61932	90	81.74	156	144.27	-0.562891	158	124.63	245	234.55	-0.628582	193	194.55	315	284.51	-0.378461	173	188.17	394	324.46	-0.542593	200	157.52	284	251.49	-0.465491	140	121.82	268	218.45	-0.580405
ATX2	49	41.85	170	213.41	-1.61018	125	141.45	151	152.66	-0.0757513	144	174.38	201	222.52	-0.242546	69	70.8	311	337.23	-1.54984	215	177.55	322	319.38	-0.584639	183	277.72	240	252.51	0.0948044	161	229.76	258	241.41	-0.0492523
TPM1	41	40.15	158	204.76	-1.60949	9	9.75	172	171.61	-2.77613	0	0	258	259.44	-5.56237	19	20.68	324	328.92	-2.72246	67	68.86	346	289.73	-1.4259	113	186.63	307	301.31	-0.476981	93	134.35	161	187.94	-0.333565
RPL20A	48	39.5	143	201.24	-1.60815	70	70.3	164	156.43	-0.792085	60	61.18	230	254.62	-1.41366	91	112.76	355	386.4	-1.22537	85	85.16	345	310.69	-1.2858	108	130.18	275	253.77	-0.663791	115	96.61	240	177.2	-0.601927
ALT1	44	36.21	131	184.35	-1.60567	58	58.25	157	149.75	-0.933857	139	141.73	192	212.56	-0.402963	163	201.97	318	346.13	-0.536641	172	172.32	376	338.61	-0.672658	168	224.27	266	268.05	-0.177598	144	139.05	255	187.88	-0.299112
YNL095C	34	33.29	131	169.77	-1.60546	4	4.33	154	153.65	-3.36781	4	4.09	195	196.09	-3.65638	12	13.06	279	283.24	-3.00649	79	81.19	364	304.81	-1.31393	36	65.69	251	259.09	-1.36097	59	90.4	171	197.26	-0.774334
CTR1	32	31.68	135	160	-1.59464	92	100.37	131	135.14	-0.294907	0	0	0	0	NA	186	175.17	265	272.89	-0.441277	155	148.55	308	290.06	-0.665899	156	196.04	206	270.78	-0.321586	152	144.83	155	184.84	-0.242445
CDC33	29	33.71	148	169.83	-1.59364	108	104.66	192	159.14	-0.415822	193	197.7	284	259.43	-0.270538	227	254.82	333	295.19	-0.146527	172	200.22	445	346.39	-0.546049	223	205.04	340	238.53	-0.150608	188	139.75	164	207.51	-0.393002
YML090W	33	34.37	142	172.84	-1.59227	120	142.15	139	151.64	-0.0641892	126	138.1	159	157.36	-0.129678	124	151.68	265	264.34	-0.552668	173	173.03	276	332.31	-0.649845	142	161.67	250	248.9	-0.429337	136	135.89	169	200	-0.384127
ANP1	40	40.26	190	201.37	-1.5902	22	23.66	191	162.76	-1.89322	22	20.88	248	221.03	-2.31724	36	33.9	300	287.26	-2.11138	50	61.06	359	283.89	-1.524	27	99.6	227	264.85	-0.97178	60	140.8	174	229.93	-0.487697
BUD25	28	28.18	134	142.02	-1.5895	76	81.74	173	147.42	-0.584343	13	12.34	87	77.54	-1.77284	135	127.14	281	269.06	-0.745521	0	0	0	0	NA	70	250.63	219	254.69	-0.016006	101	205.98	124	161.89	0.239547
ALF1	44	42.17	152	207.42	-1.57441	86	91.2	156	153.62	-0.51701	117	117.12	214	201.36	-0.538347	189	210.52	268	274.99	-0.266045	152	191.92	305	256.12	-0.287267	137	169.87	243	231.89	-0.309663	173	141.22	141	162.57	-0.139866
ELP2	22	21.54	73	107.34	-1.56998	89	85.43	129	135.85	-0.459551	1	1.1	30	32.55	-2.7711	195	227.83	237	258.95	-0.12751	195	206.82	287	289.96	-0.336513	160	143.09	167	229.57	-0.470116	158	160.01	138	178.53	-0.108876
RPL42A	39	35.49	196	173.99	-1.56769	72	55.44	162	132.11	-0.857998	87	73.37	279	220.07	-1.08943	192	144.7	395	301.25	-0.729705	132	136.13	483	283.86	-0.731068	161	161	344	344	-0.755948	77	77	184	184	-0.863647
ALO1	45	34.96	126	170.65	-1.56305	143	156	189	144.8	0.07401	114	118.44	232	229.61	-0.657914	257	255.47	296	307.02	-0.183153	179	212.52	272	263.22	-0.213052	214	190.15	301	262.8	-0.322133	143	131.19	193	206.37	-0.450264
RPP1A	34	26.41	95	128.67	-1.55408	0	0	0	0	NA	108	112.2	166	164.29	-0.378545	4	3.98	252	261.38	-3.96436	82	97.35	453	438.38	-1.49683	141	131.23	403	294.75	-0.804972	78	72.46	193	195.74	-0.985142
YDR114C	44	35.72	133	171.13	-1.54493	6	6.19	111	110.75	-2.74357	10	10.69	189	205.09	-2.86958	42	39.56	268	267.33	-1.88944	61	69.92	359	293.21	-1.42274	49	45.6	218	265.93	-1.74539	63	59.05	217	186.59	-1.13908
RIM9	32	30.67	108	147.38	-1.54441	95	100.74	139	136.88	-0.303963	104	104.1	181	170.31	-0.488563	158	175.99	267	273.97	-0.440569	133	167.93	299	251.08	-0.400262	105	133.92	239	233.33	-0.552048	168	124.6	147	178.46	-0.35685
SCL1	43	38.94	162	185.89	-1.54314	94	90.23	184	166.11	-0.605268	131	117.23	209	193.34	-0.496977	193	193.87	314	284.5	-0.381909	260	266.75	364	339.05	-0.239039	221	264.04	276	262.39	0.00624493	190	181.35	206	209.61	-0.14408
SRL3	34	35.41	139	169.19	-1.54207	127	150.44	121	132	0.12984	260	284.96	202	199.92	0.352945	201	245.87	330	329.18	-0.290776	336	336.05	215	258.87	0.26005	275	231.02	278	267.53	-0.146139	212	206.15	211	216.31	-0.0478817
MRT4	35	31.07	103	148.42	-1.53884	112	112.48	115	138.39	-0.205649	188	188.62	197	205.64	-0.0859561	244	240.88	267	263.58	-0.0897019	229	260.97	257	276.51	-0.057627	168	154.4	284	271.1	-0.560167	183	180.45	189	189.91	-0.050822
YOL097W-A	28	28.18	127	134.6	-1.53623	116	124.75	187	159.35	-0.243063	218	206.89	220	196.07	0.0534501	298	280.65	300	287.26	-0.0231977	259	316.31	366	289.43	0.0885166	228	249.92	302	276.11	-0.0992804	212	190.74	150	198.71	-0.040726
MRPS16	32	31.68	127	150.52	-1.53395	98	106.91	128	132.05	-0.209427	0	0	0	0	NA	222	209.08	256	263.62	-0.230806	237	227.14	272	256.16	-0.119739	140	170.42	194	248.34	-0.374701	136	140.5	166	198.87	-0.345367
MRF1	43	34.22	163	162.26	-1.53373	131	125.74	189	152.09	-0.188888	7	5.33	294	204.05	-3.47795	132	112.32	342	288.87	-0.939217	175	191.04	248	216.16	-0.122931	199	146.55	331	214.13	-0.377075	118	126.66	198	193.25	-0.419776
OLA1	45	44.07	160	207.35	-1.531	118	127.81	178	177.59	-0.326754	246	251.41	264	265.48	-0.0542444	263	286.26	369	374.6	-0.268137	270	277.49	397	332.44	-0.180081	223	211.79	328	274	-0.256465	205	154.72	178	176.25	-0.129502
SUV3	37	36.63	145	171.86	-1.52468	50	54.55	103	106.26	-0.657972	82	86.42	181	169.22	-0.666368	175	164.81	251	258.47	-0.447799	156	149.51	304	286.29	-0.646463	121	137.7	204	271.42	-0.675032	110	113.09	167	190.39	-0.517326
YGL088W	34	34.22	151	160.03	-1.51998	65	69.91	171	145.71	-0.727046	52	49.35	216	192.51	-1.34633	118	111.13	264	252.79	-0.816848	85	103.81	350	276.78	-0.97468	58	209.52	219	253.77	-0.190781	98	205.2	118	173.16	0.168872
FYV5	42	34.72	109	162.26	-1.51963	55	59.57	109	126.17	-0.741725	38	38.04	143	153.66	-1.37664	15	15.45	283	302.29	-2.91436	41	50.07	217	178.7	-1.25809	67	80	231	273.05	-1.21886	68	76.76	137	163.68	-0.750377
IXR1	40	35.51	115	165.71	-1.51867	72	72.31	137	164.86	-0.816447	72	72.24	190	198.33	-1.00122	195	192.51	276	272.47	-0.345863	152	173.22	302	324.92	-0.626333	200	175.29	230	222.42	-0.236923	146	139.84	183	196.38	-0.337506
DAK1	42	43.74	167	203.28	-1.51862	130	154	155	169.09	-0.0929026	16	17.54	205	202.89	-2.39765	9	11.01	301	300.25	-3.2222	119	119.02	338	406.96	-1.22351	118	131.31	254	249.06	-0.636553	68	65.7	151	193.02	-1.06776
SAM37	48	39.68	124	184.59	-1.5178	73	79.07	129	149.32	-0.629865	87	87.09	155	166.55	-0.642923	116	119.45	242	258.5	-0.767522	115	140.45	335	275.88	-0.671638	73	97.42	187	264.03	-0.990599	103	114.28	167	189.13	-0.500344
YGL046W	41	40.59	158	187.26	-1.50996	94	102.55	105	108.32	-0.0542248	117	123.3	216	201.94	-0.490212	169	159.16	298	306.87	-0.653504	113	108.3	204	192.12	-0.569215	140	171.92	212	265.64	-0.43307	168	195	173	196.23	-0.0062559
NTE1	46	37.85	124	174.5	-1.50793	169	169.73	161	153.57	0.0994363	41	41.8	199	220.31	-1.64303	106	131.34	241	262.32	-0.687996	157	157.29	389	350.31	-0.79724	158	179.67	223	280.24	-0.442536	128	147.73	219	203.39	-0.317897
YML095C-A	36	37.49	142	172.84	-1.50774	47	55.68	139	151.64	-0.990661	3	3.29	159	157.36	-3.60858	123	150.46	235	234.42	-0.44105	148	148.02	277	333.52	-0.808616	118	131.81	246	263.34	-0.688317	118	136.21	143	204.72	-0.405003
ATG17	71	58.69	180	267.95	-1.50536	125	135.39	144	166.68	-0.206539	141	141.14	246	264.33	-0.624162	176	181.24	293	312.97	-0.543973	254	310.21	385	317.05	-0.0217407	193	216.07	269	227.57	-0.0516226	178	167.76	171	183.18	-0.087436
MSW1	32	32.21	140	148.38	-1.50364	70	75.28	161	137.19	-0.594219	155	147.1	204	181.81	-0.21056	130	122.43	233	223.1	-0.596418	122	149	318	251.47	-0.520657	102	359.77	201	245.97	0.378974	88	195.28	144	202.9	-0.0380875
RPS17A	41	33.74	110	154.8	-1.50068	54	54.23	140	133.54	-0.890355	50	50.98	197	218.09	-1.43862	37	45.85	249	271.02	-1.75892	47	47.09	338	304.38	-1.84848	66	89.86	232	255.54	-1.03796	80	89.95	208	164.49	-0.598601
MET22	44	37.58	136	170.73	-1.49319	73	82.61	138	139.52	-0.519187	126	152.58	183	202.59	-0.281887	235	241.13	231	250.48	-0.0378887	377	311.32	281	278.71	0.110275	204	249.94	244	256.52	-0.0258835	177	184.34	239	195.4	-0.0579614
PDX3	44	44.29	188	199.25	-1.48648	52	55.92	205	174.69	-1.12707	67	63.59	276	245.98	-1.34125	106	99.83	351	336.09	-1.20691	56	68.39	319	252.26	-1.29467	52	53.6	344	274.16	-1.61732	81	72.47	173	184.59	-0.926663
PTC5	43	36.73	132	165.71	-1.4858	91	102.98	155	156.7	-0.416496	11	13.32	188	208.13	-2.6813	125	128.26	287	311.2	-0.881818	161	132.95	360	357.07	-0.983262	184	184.14	244	239.69	-0.262398	115	101.58	224	197.44	-0.659844
MST1	38	37.21	129	167.18	-1.48194	105	113.73	136	135.69	-0.175134	55	56.21	132	132.74	-0.849169	201	218.78	253	256.84	-0.159712	227	233.29	344	288.06	-0.210075	144	190.64	252	263.78	-0.323281	177	164.28	169	210.47	-0.246442
YGR125W	46	45.05	137	201.44	-1.48072	133	127.66	155	163.23	-0.244095	289	318.33	173	187.73	0.525908	243	283.91	278	303.74	-0.0672856	320	339.39	296	299.06	0.12611	287	226.08	226	268.14	-0.169929	234	210.78	177	194.27	0.0811648
YKL083W	29	26.26	103	118.19	-1.4753	125	119.98	114	102.92	0.152004	176	157.5	184	170.21	-0.0771363	0	0	304	275.44	-5.62199	215	220.58	278	258.95	-0.159706	190	232.66	291	274.08	-0.163195	203	196.15	135	168.07	0.153652
SNF2	51	43.56	154	193.32	-1.47267	18	20.37	150	151.65	-1.96616	0	0	0	0	NA	73	74.9	271	293.85	-1.35705	126	104.05	260	257.88	-0.901928	67	71.5	250	246.89	-1.2294	61	56.97	226	197.73	-1.23202
TRK1	37	36.23	124	160.7	-1.46863	49	53.07	156	155.64	-1.06367	18	18.4	211	212.18	-2.39686	72	78.37	215	218.26	-1.01614	70	71.94	390	326.58	-1.5021	61	66.46	231	242.51	-1.28362	57	52.6	147	182.94	-1.23306
PRE6	39	45.33	174	199.66	-1.46582	101	97.87	216	179.04	-0.599373	177	181.31	266	242.99	-0.291419	5	5.61	319	282.78	-3.75962	151	175.78	448	348.73	-0.682255	209	208.06	372	295.63	-0.349864	184	163.58	172	217.53	-0.283527
LSM8	29	26.26	102	117.04	-1.4656	149	143.02	162	146.25	-0.0221796	0	0	0	0	NA	328	329.48	303	274.54	0.181813	323	331.38	228	212.37	0.443251	251	278.25	299	265.3	0.0474839	242	205.22	172	209.4	-0.0200669
MRE11	56	46.08	144	202.64	-1.46451	59	59.25	173	165.01	-1.01355	50	50.98	210	232.48	-1.50224	86	106.56	324	352.66	-1.19029	75	75.14	342	307.99	-1.40074	56	71.89	283	275.81	-1.33438	91	102.39	238	194.56	-0.637359
YLR184W	48	42.61	130	187.33	-1.46291	108	108.47	117	140.8	-0.258767	0	0	200	208.77	-5.34601	114	112.54	296	292.21	-0.948734	84	95.73	250	268.98	-1.02642	154	145.63	240	249.92	-0.537222	138	144.83	169	189.75	-0.268522
CEM1	40	39.17	117	172.04	-1.4604	123	118.06	132	139.01	-0.162086	6	6.61	127	137.82	-2.90371	40	46.73	243	265.5	-1.71981	77	81.67	292	295.01	-1.27554	42	39.39	165	228.44	-1.73706	28	29.17	154	200.55	-1.89919
PEP8	42	43.74	157	191.1	-1.45715	106	125.57	146	159.28	-0.236127	170	186.32	190	188.05	-0.00919315	166	203.05	286	285.29	-0.33864	217	217.03	381	458.74	-0.746028	192	205.87	287	294.63	-0.357018	165	163.08	169	196.22	-0.183966
RPL24A	46	45.54	167	197.93	-1.45264	0	0	0	0	NA	153	161.24	227	212.22	-0.273248	155	145.98	310	319.23	-0.778743	194	185.93	257	242.03	-0.262451	200	203.71	199	238.62	-0.15746	172	181.68	192	205.06	-0.120431
NOP15	37	43	162	185.89	-1.44633	84	81.4	156	129.3	-0.458254	130	133.17	197	179.96	-0.299168	20	22.45	323	286.32	-2.50573	141	164.14	366	284.9	-0.548848	154	183.62	253	254.81	-0.326135	122	123.35	147	205.03	-0.504922
LAT1	39	38.19	127	164.59	-1.44109	107	115.9	150	149.66	-0.253707	35	35.77	217	218.21	-1.78535	61	66.4	264	268.01	-1.3841	39	40.08	364	304.81	-2.00744	39	50.65	266	260.03	-1.62015	48	48.58	163	203.12	-1.41512
IFM1	46	39.29	134	168.22	-1.4351	116	131.27	148	149.63	-0.129981	142	171.95	173	191.52	-0.107198	215	220.61	265	287.35	-0.263256	315	260.12	357	354.09	-0.307391	214	261.12	249	242.45	0.0738908	181	178.41	220	193.12	-0.0788028
RPL20B	43	36.73	124	155.66	-1.42362	66	74.69	143	144.57	-0.654011	2	2.42	121	133.95	-3.67526	99	101.58	254	275.42	-0.991278	106	87.53	275	272.76	-1.12891	89	99.18	258	268.66	-0.990193	77	75.9	203	174.67	-0.826101
CCT4	17	15.24	67	66.33	-1.42213	216	196.17	155	143.34	0.311895	22	17.35	168	160.83	-2.17692	16	16.13	257	232.12	-2.61072	2	2.18	48	39.53	-2.54516	0	0	0	0	NA	0	0	0	0	NA
GOS1	43	42.11	120	176.45	-1.41493	116	111.34	137	144.27	-0.257064	103	113.45	158	171.46	-0.410027	94	109.82	241	263.32	-0.869253	172	182.42	241	243.49	-0.287396	103	97.34	166	229.39	-0.851343	94	102.65	154	195.18	-0.638013
TEF4	52	46.16	132	190.21	-1.39983	120	120.52	117	140.8	-0.154339	0	0	0	0	NA	9	8.88	258	254.7	-3.25349	139	158.41	298	320.62	-0.701891	203	169.04	294	256.22	-0.413898	142	139.45	201	179.68	-0.251876
TIF4631	48	48.32	187	198.19	-1.39593	64	68.83	161	137.19	-0.682566	0	0	0	0	NA	76	71.58	279	267.15	-1.30686	73	89.15	265	209.56	-0.848296	65	265.22	246	284.6	-0.0702692	84	199.41	137	205.85	-0.0316286
AGP1	48	47	131	192.62	-1.3947	133	127.66	138	145.33	-0.128691	211	232.42	154	167.11	0.328221	203	237.17	227	248.02	-0.0445485	213	225.91	260	262.68	-0.150183	249	217.64	191	265.32	-0.197272	165	176.27	147	185.77	-0.0522039
ELP6	39	40.62	137	166.76	-1.39395	53	62.78	148	161.46	-0.934992	0	0	0	0	NA	163	199.39	300	299.25	-0.40435	204	204.03	206	248.03	-0.194417	181	157.31	266	251.75	-0.467846	157	133.75	164	173.31	-0.257414
ASF1	40	41.66	140	170.41	-1.3908	60	71.08	132	144	-0.698957	71	77.82	244	241.49	-1.12379	96	117.43	275	274.32	-0.843612	121	121.02	221	266.09	-0.783401	125	121.72	216	227.78	-0.622856	117	119.09	157	198.18	-0.505967
RPS24A	54	52.88	146	214.68	-1.38704	108	103.66	129	135.85	-0.268168	0	0	187	202.92	-5.31773	133	155.39	319	348.54	-0.804265	156	165.45	297	300.07	-0.592648	166	133.97	217	258.88	-0.655167	136	129.16	172	188.03	-0.373141
NOP12	48	41	133	166.96	-1.38606	76	86	146	147.61	-0.535417	87	105.35	181	200.38	-0.638458	133	136.47	252	273.25	-0.690634	196	161.86	257	254.91	-0.451935	161	176.69	238	245.3	-0.32651	127	123	209	183.61	-0.397964
SEC28	57	54.63	162	221.07	-1.38427	144	152.7	174	171.35	-0.114525	138	138.14	304	286.04	-0.724141	145	161.51	301	308.85	-0.645349	285	359.86	364	305.66	0.16275	108	105.04	334	289.48	-1.00772	247	182.89	179	205.12	-0.114121
TAF13	0	0	3	2.97	-1.37877	233	211.61	94	86.93	0.882918	0	0	3	2.87	-1.35325	33	33.27	181	163.48	-1.56852	0	0	23	18.94	-2.99273	0	0	36	29.45	-3.41609	314	268.18	146	111.26	0.874563
ATP5	51	48.88	144	196.51	-1.37617	108	114.53	123	121.13	-0.0555558	159	159.16	177	166.54	-0.0450488	194	216.09	241	247.29	-0.134285	156	196.97	298	250.24	-0.238293	133	180.74	242	256.07	-0.346771	173	150.07	170	203.59	-0.303265
YOR309C	56	46.29	125	186.08	-1.37524	81	87.73	128	148.16	-0.519422	59	59.06	195	209.53	-1.25428	91	93.71	263	280.93	-1.09084	89	108.69	389	320.35	-1.07487	50	63.39	264	277.53	-1.46457	73	81.22	216	229.35	-1.0302
YGR122W	48	42.61	119	171.48	-1.37499	112	112.48	128	154.03	-0.311992	118	118.39	184	192.07	-0.480657	177	174.74	270	266.55	-0.420301	139	158.41	323	347.52	-0.782216	113	115.08	275	265.24	-0.830119	154	167.64	183	190.03	-0.124664
JJJ1	45	44.55	151	178.97	-1.37398	107	116.73	119	122.76	-0.0499503	131	138.06	217	202.87	-0.382577	69	64.98	274	282.16	-1.45666	188	180.18	312	293.83	-0.486908	154	217.62	216	259.44	-0.175037	125	141.26	160	187.52	-0.281548
VPS29	46	45.05	123	180.86	-1.37351	154	147.82	142	149.54	-0.0114913	0	0	0	0	NA	214	250.03	273	298.28	-0.175807	187	198.33	272	274.81	-0.32475	264	231.79	219	278.77	-0.183831	169	178.34	179	219.4	-0.206161
LAS1	48	43.47	152	174.42	-1.37237	131	125.74	156	140.83	-0.112491	196	175.4	227	209.99	-0.179057	298	299.34	344	311.69	-0.0402971	278	285.22	262	244.04	0.155339	195	205.39	318	276.3	-0.295332	195	175.16	184	211	-0.185194
SDD2	45	44.07	120	176.45	-1.37047	163	156.46	139	146.38	0.0661572	331	364.6	270	292.99	0.217994	238	278.07	379	414.1	-0.397057	305	323.49	261	263.69	0.203695	395	264.2	250	244.74	0.0762102	249	170.43	212	220.61	-0.256744
LSM7	48	43.68	197	174.88	-1.37028	27	20.79	213	173.7	-2.08162	0	0	278	219.28	-5.3949	28	21.1	334	254.73	-2.44854	3	3.09	480	282.1	-4.23726	0	0	445	445	-6.10032	4	4	230	230	-3.83298
PHO85	40	40.26	152	161.09	-1.36826	41	44.09	199	169.57	-1.33049	117	111.04	235	209.44	-0.630345	0	0	0	0	NA	0	0	0	0	NA	104	354.93	221	255.69	0.326865	117	221.65	169	215.17	0.0295359
YDR249C	48	46.01	134	182.86	-1.36381	116	123.01	156	153.62	-0.220608	226	226.23	315	296.39	-0.269082	329	366.45	346	355.03	0.0315723	266	335.87	318	267.03	0.228598	219	233.21	272	255.04	-0.0891155	302	222.99	172	211.89	0.0508258
LEU3	49	47.98	129	189.68	-1.35918	177	169.9	148	155.86	0.0857249	68	74.9	199	215.95	-1.05025	119	139.03	272	297.19	-0.755874	140	148.49	281	283.9	-0.644909	66	54.24	214	278.69	-1.62199	92	86.16	165	213.62	-0.901124
MRPL13	41	41.27	153	162.15	-1.35059	92	98.94	160	136.34	-0.31789	91	86.36	221	196.96	-0.818027	139	130.91	262	250.87	-0.646793	129	157.55	356	281.52	-0.577679	99	372.24	213	250.55	0.39458	119	278.27	140	219.87	0.234605
GAS1	58	49.54	154	193.32	-1.34674	66	74.69	151	152.66	-0.708096	106	128.36	210	232.48	-0.590497	164	168.28	255	276.5	-0.494267	160	132.13	271	268.79	-0.706318	135	140.37	216	255.85	-0.597112	137	133.69	242	205.53	-0.42747
BRE5	54	44.64	117	174.17	-1.34497	101	109.4	127	147	-0.293102	144	144.14	192	206.31	-0.356516	167	171.97	252	269.18	-0.44597	143	174.64	356	293.17	-0.515721	134	172.04	220	263.77	-0.425339	137	159.6	173	204.26	-0.245361
RPS16A	55	45.26	125	175.91	-1.34136	90	90.39	158	150.71	-0.506835	57	58.12	203	224.73	-1.33977	131	162.32	282	306.94	-0.634193	109	109.2	419	377.33	-1.23347	196	195.61	237	253.58	-0.258393	169	170.9	222	205.25	-0.182176
YAF9	59	57.78	172	222.91	-1.33744	72	77.99	155	154.65	-0.678289	56	57.23	234	235.31	-1.40074	55	59.86	225	228.42	-1.32698	51	52.41	395	330.76	-1.82641	95	109.44	315	247.06	-0.809198	108	97.68	172	202.83	-0.725404
YGL042C	43	42.57	139	164.74	-1.33605	102	111.27	159	164.03	-0.385221	149	157.03	233	217.83	-0.32551	272	256.17	283	291.43	-0.128488	207	198.39	298	280.64	-0.345367	184	189.25	203	268.71	-0.349008	182	173.99	166	196.59	-0.121465
RRP6	64	54.66	166	208.39	-1.32494	79	89.4	160	161.76	-0.588032	89	107.77	224	247.98	-0.828137	159	163.15	283	306.87	-0.628897	199	164.33	371	367.98	-0.802799	120	154.16	272	275.03	-0.576053	117	148.14	232	194.73	-0.271851
PAA1	60	46.61	131	177.42	-1.3211	79	86.18	158	121.05	-0.336456	232	241.03	186	184.09	0.268219	250	248.51	263	272.79	-0.0928624	216	256.45	294	284.51	-0.103452	236	228.41	224	244.47	-0.0676639	184	190.79	185	198.08	-0.0373057
YPL238C	16	18.6	63	72.29	-1.31889	146	141.48	240	198.93	-0.338766	26	26.63	141	128.8	-1.54709	0	0	12	10.64	-2.45445	15	17.46	184	143.23	-2.0558	153	145.37	299	235.36	-0.479218	234	160.98	56	77.8	0.72056
RPS0B	51	41.97	113	159.02	-1.3148	80	80.34	150	143.07	-0.571661	70	71.37	201	222.52	-1.12771	82	101.61	240	261.23	-0.938287	94	94.17	329	296.28	-1.13901	77	105.35	257	275.91	-0.956957	91	99.69	245	197.43	-0.67839
YEL043W	57	46.27	136	174.99	-1.31455	93	95.94	164	163.62	-0.529548	2	2.14	37	40.15	-2.573	223	210.02	299	298.26	-0.34936	225	257.89	378	308.73	-0.179298	248	254.38	253	265.38	-0.0421712	221	208.57	236	214.21	-0.0265565
FAB1	57	44.28	123	166.59	-1.30866	63	68.73	153	117.22	-0.527917	148	153.76	184	182.11	-0.168212	184	182.91	249	258.27	-0.343423	172	204.21	282	272.9	-0.288729	170	172.67	228	243.36	-0.341486	156	166.8	175	189.45	-0.126617
CSF1	62	51.02	136	191.39	-1.3079	70	70.3	152	144.98	-0.716573	87	88.71	194	214.77	-0.877631	118	146.21	285	310.21	-0.748608	118	118.22	262	235.94	-0.686836	118	155.01	275	272.23	-0.560394	114	125.2	253	195.2	-0.441267
IRC19	50	41.15	110	154.8	-1.30734	114	114.49	151	144.03	-0.227757	135	137.65	106	117.35	0.158306	179	221.8	288	313.47	-0.344614	181	181.33	217	195.42	-0.074437	144	185.06	229	243.44	-0.272901	135	135.31	203	160.24	-0.167962
DUF1	54	51.76	142	193.78	-1.30612	111	117.71	172	169.38	-0.361348	505	505.5	41	38.58	2.5492	345	384.27	338	346.82	0.102259	289	364.91	385	323.3	0.120718	217	265.21	313	278.87	-0.0500397	305	198.42	209	247.36	-0.219466
CDC21	49	56.95	185	212.29	-1.30307	47	45.55	235	194.78	-1.43646	212	217.17	268	244.82	-0.119325	5	5.61	323	286.32	-3.77201	207	240.97	447	347.95	-0.366115	280	220.47	331	234.95	-0.0633328	220	171.08	198	212.44	-0.215396
MTF2	58	45.06	124	167.94	-1.2996	83	90.55	177	135.61	-0.400245	154	159.99	229	226.64	-0.346423	103	102.39	322	333.99	-1.17559	130	154.34	331	320.32	-0.726821	139	118.71	270	236.25	-0.684042	103	91.71	192	205.18	-0.799273
YET1	68	60.36	155	223.35	-1.29645	110	110.47	126	151.63	-0.314261	232	232.76	196	204.6	0.128362	304	300.11	324	319.86	-0.0635292	234	266.67	334	359.35	-0.297321	330	254.49	272	236.45	0.0732262	200	199.9	221	212.32	-0.0599861
CSI2	70	59.79	176	220.94	-1.29498	167	188.98	166	167.83	0.118027	232	280.94	198	219.2	0.247158	360	369.39	399	432.65	-0.157681	391	322.88	402	398.72	-0.210391	280	243.09	274	274.48	-0.120978	265	192.64	301	252.18	-0.2681
MPC2	48	49.99	152	185.02	-1.29422	119	140.97	143	156	-0.10063	82	89.87	258	255.35	-1.03711	70	85.63	304	303.24	-1.25617	127	127.02	251	302.21	-0.862239	109	105.76	243	253.37	-0.868207	79	80.32	181	219.57	-0.997823
BUL1	57	48.68	143	179.52	-1.29024	76	86	152	153.67	-0.575386	150	181.64	199	220.31	-0.192047	181	185.72	253	274.34	-0.388397	253	208.93	339	336.24	-0.474021	121	151.73	242	254.08	-0.512906	125	143.37	272	248.33	-0.546398
PRE8	51	45.72	167	165.33	-1.2698	94	85.37	152	140.57	-0.494154	5	3.94	21	20.1	-1.45191	100	100.8	330	298.06	-1.07763	171	185.99	363	298.94	-0.472527	0	0	0	0	NA	0	0	0	0	NA
GRX7	67	65.61	182	235.87	-1.26866	183	198.22	161	160.63	0.2091	269	274.91	246	247.37	0.105155	351	382.05	230	233.49	0.490753	342	351.48	322	269.64	0.264204	225	170.46	332	241.28	-0.345744	281	205.22	192	172.63	0.172017
PUS1	66	53.58	150	193.01	-1.26824	153	157.84	133	132.7	0.172299	21	22.46	247	268.03	-2.43953	405	381.42	277	276.31	0.321383	277	317.5	454	370.81	-0.15476	260	261.87	239	282.97	-0.077209	209	197.43	197	231.58	-0.158798
IKI1	54	49.14	199	176.65	-1.265	74	56.98	176	143.53	-0.913389	145	122.28	279	220.07	-0.584021	296	223.07	346	263.88	-0.167318	201	207.29	493	289.74	-0.333498	215	215	401	401	-0.621174	183	183	211	211	-0.141651
PMS1	53	51.9	143	185.32	-1.25906	38	41.16	147	146.66	-1.25344	6	6.13	245	246.37	-3.54657	46	50.07	294	298.46	-1.76878	172	176.77	306	256.24	-0.369519	102	178.45	262	265.03	-0.393712	73	112.8	181	218.75	-0.658048
RPL32	57	51.1	184	182.16	-1.2572	88	79.92	146	135.02	-0.519341	0	0	0	0	NA	122	122.98	350	316.12	-0.93916	140	152.28	364	299.76	-0.674046	129	96.26	315	260.75	-0.990002	142	115.8	230	190.07	-0.492177
MGA2	54	51.76	134	182.86	-1.24842	140	148.46	118	116.2	0.243147	158	158.16	222	208.88	-0.276626	176	196.04	268	274.99	-0.336958	196	247.48	279	234.29	0.0545436	186	223.9	224	221.37	0.0113132	244	204.71	166	198.25	0.0319071
ATG2	50	49.5	147	174.23	-1.24413	71	77.46	136	140.3	-0.588296	162	170.73	223	208.48	-0.198705	153	144.09	266	273.92	-0.639126	189	181.14	330	310.78	-0.537522	170	205.54	200	262.23	-0.242534	90	109.85	206	231.47	-0.740583
YGL188C-A	55	55.36	183	193.95	-1.24098	71	76.36	167	142.3	-0.61647	0	0	88	78.43	-4.37488	50	47.09	319	305.45	-1.85198	66	80.6	449	355.06	-1.47327	18	19.82	283	276.6	-2.59027	61	56.27	126	168.16	-1.08307
RPL16B	51	49.94	135	174.96	-1.23961	67	72.57	156	155.64	-0.755713	0	0	0	0	NA	123	133.88	281	285.27	-0.75255	125	128.47	339	283.87	-0.788584	121	153.48	253	266.05	-0.547371	128	110.6	158	199.25	-0.584646
DBP7	48	46.01	118	161.03	-1.23742	42	44.54	141	138.85	-1.12198	7	7.01	214	201.36	-3.22936	81	90.22	302	309.88	-1.22613	0	0	0	0	NA	32	42.85	246	246.83	-1.73197	23	19.4	141	169.44	-2.12285
GIM3	47	47.31	156	165.33	-1.23634	137	147.34	178	151.68	-0.0288373	142	134.77	215	191.62	-0.349757	260	244.87	271	259.49	-0.0577615	234	285.78	248	196.12	0.374903	153	561.57	241	280.83	0.691212	163	335.21	138	203.02	0.499518
LSM6	66	53.58	144	185.29	-1.22764	81	83.56	161	160.63	-0.647848	10	10.69	214	232.22	-2.99325	61	57.45	337	336.16	-1.75239	18	20.63	306	249.93	-2.45109	113	157.04	242	260.16	-0.502285	82	79.34	192	193.98	-0.886629
YPT53	54	52.88	140	181.43	-1.21961	20	21.66	160	159.63	-1.9585	0	0	230	231.29	-5.44799	13	14.15	301	305.57	-3.00745	14	14.39	280	234.47	-2.72787	53	97.76	252	249.02	-0.928848	42	61.47	151	179.55	-1.06132
CSE2	44	43.09	113	146.44	-1.20719	97	105.06	82	81.81	0.247456	41	41.9	179	180	-1.43963	56	60.95	333	338.06	-1.69985	13	13.36	58	48.57	-1.23894	42	54.73	210	210.91	-1.33564	130	122.59	106	124.35	-0.0141402
YBR085C-A	45	45.3	144	152.61	-1.19927	159	171	173	147.42	0.147448	233	221.13	205	182.71	0.189904	327	307.97	289	276.72	0.106631	235	287	333	263.33	0.0857622	279	286.25	220	267.2	0.0686199	204	205.2	155	186.08	0.0973102
SNP1	68	61.58	180	206.55	-1.19893	233	223.65	177	159.79	0.334444	296	264.88	230	212.76	0.218191	388	389.75	384	347.93	0.113197	300	307.79	412	383.77	-0.219984	328	326.57	285	244.72	0.287509	240	221.18	217	253.74	-0.136756
MLF3	44	43.09	112	145.15	-1.1984	67	72.57	148	147.66	-0.703424	223	227.9	168	168.94	0.29784	58	63.13	285	289.33	-1.51011	156	160.32	359	300.62	-0.625778	118	171.02	248	264.07	-0.432383	122	133.83	158	185.7	-0.325488
CCR4	59	48.55	116	163.24	-1.19835	30	30.13	150	143.07	-1.53213	6	6.12	160	177.13	-3.21961	87	107.8	248	269.94	-0.912386	67	67.12	356	320.59	-1.55201	82	99.32	225	268.67	-0.988834	75	87.5	185	170.82	-0.663445
YOR072W	53	45.27	121	151.9	-1.19529	107	121.08	144	145.58	-0.182895	36	43.59	198	219.2	-1.59703	180	184.7	269	291.69	-0.454982	224	184.98	269	266.81	-0.364639	191	264.13	200	259.12	0.0190772	147	174.98	217	205.4	-0.159446
YPL205C	64	51.96	135	173.71	-1.19359	105	108.32	134	133.69	-0.208696	136	145.42	162	175.8	-0.18854	151	142.21	265	264.34	-0.6167	150	171.93	305	249.11	-0.369014	191	165.61	190	238.49	-0.362856	151	130.14	209	189.03	-0.370916
PSD1	74	70.93	173	236.08	-1.1927	153	162.25	178	175.29	-0.0768476	105	105.1	243	228.64	-0.772131	162	180.44	320	328.35	-0.596196	163	205.81	354	297.27	-0.366199	143	156.06	346	270.65	-0.547887	162	127.02	187	225.6	-0.571
RPL21A	43	33.41	83	112.41	-1.19266	64	69.82	177	135.61	-0.656989	98	101.81	140	138.56	-0.305612	66	65.61	247	256.2	-1.351	101	119.91	244	236.12	-0.67352	58	58.94	328	314.12	-1.65961	91	85.21	136	156.16	-0.600478
GET1	55	55.36	174	184.41	-1.19081	120	129.06	179	152.53	-0.1659	132	125.27	191	170.23	-0.304585	140	131.85	311	297.79	-0.81052	126	153.88	391	309.2	-0.694567	132	454.21	232	285.25	0.463893	132	289.69	149	203.69	0.350761
CDC15	52	46.62	156	154.44	-1.18301	154	139.86	171	158.14	-0.122018	148	116.74	206	197.21	-0.520848	296	298.38	396	357.67	-0.180689	252	274.1	378	311.29	-0.126798	252	205.54	301	253.17	-0.207509	230	194.98	284	205.3	-0.0513188
POR1	49	49.32	154	163.21	-1.18274	48	51.62	187	159.35	-1.11426	0	0	300	267.37	-5.59237	83	78.17	225	215.44	-1.00572	123	150.22	196	154.99	-0.0310562	83	330.99	267	274.79	0.185465	87	205.2	187	165.63	0.213071
SWI6	46	40.83	94	135.45	-1.18234	69	69.3	92	110.71	-0.463134	23	23.08	212	221.3	-2.22265	17	16.78	253	249.76	-2.64642	72	82.05	233	250.69	-1.10876	92	86.7	206	206.05	-0.859038	113	117.78	167	179.9	-0.420671
TMA46	62	52.95	139	174.49	-1.17952	93	105.24	155	156.7	-0.394994	151	182.85	203	224.73	-0.205219	20	20.52	282	305.78	-2.65715	286	236.18	326	323.34	-0.312973	119	133.84	259	256.38	-0.646465	128	119.13	231	201.3	-0.521177
RPL42A	70	67.09	160	218.34	-1.16979	172	182.4	164	161.5	0.120992	128	128.13	261	245.58	-0.646867	149	165.96	289	296.54	-0.577794	224	282.83	363	304.82	-0.0746212	188	205.77	323	284.58	-0.322915	206	159.56	159	185.75	-0.151103
RXT2	61	47.39	114	154.4	-1.16671	90	98.18	158	121.05	-0.207494	165	171.42	223	220.71	-0.251437	256	254.48	258	267.61	-0.0501164	220	261.2	296	286.45	-0.0919414	230	236.1	269	264.81	-0.1143	175	173.39	166	204.53	-0.164298
SKY1	51	41.97	96	135.1	-1.15289	97	97.42	156	148.8	-0.420057	162	165.18	208	230.27	-0.330514	187	231.71	263	286.26	-0.210595	311	311.57	230	207.13	0.406666	167	241.26	223	245.67	-0.0180399	145	159.17	290	227.12	-0.353636
SAL1	57	55.82	138	178.84	-1.15218	48	51.99	155	154.65	-1.07751	165	168.63	256	257.43	-0.421005	177	192.66	293	297.45	-0.432498	164	168.55	309	258.75	-0.426572	84	163.14	242	263.02	-0.475305	86	141.18	177	219.87	-0.44048
SIC1	61	50.2	114	160.43	-1.14833	43	43.19	156	148.8	-1.2208	97	98.9	127	140.6	-0.348836	118	146.21	242	263.41	-0.585641	164	164.3	178	160.3	0.024496	125	155.38	232	247.51	-0.463194	135	137.01	258	190.12	-0.325575
LEO1	64	56.81	125	180.12	-1.142	88	88.38	136	163.66	-0.610986	68	68.22	235	245.31	-1.2693	159	156.97	298	294.19	-0.625214	143	162.97	252	271.13	-0.506596	224	251.79	271	277.92	-0.0983659	171	188.07	184	204.3	-0.082355
GSH1	62	48.17	113	153.05	-1.14199	54	58.91	173	132.54	-0.801558	146	151.68	191	189.04	-0.21889	195	193.84	237	245.82	-0.236481	224	265.95	299	289.35	-0.0840257	157	171.44	281	272.24	-0.460301	146	154.09	157	205.23	-0.284986
RPL37A	77	68.35	150	216.15	-1.14142	82	82.35	125	150.42	-0.597009	142	142.47	201	209.82	-0.384879	125	123.4	283	279.38	-0.812644	114	129.92	296	318.47	-0.892077	139	126.75	291	263.43	-0.727501	116	106.02	206	194.1	-0.600497
CDC5	43	49.98	138	158.35	-1.13967	144	139.54	209	173.23	-0.214884	284	290.92	250	228.38	0.2411	221	248.09	350	310.26	-0.222814	255	296.84	74	57.6	1.62582	333	257.79	339	262.24	-0.0170492	288	195.89	177	205.46	-0.0474615
GCR1	19	22.08	62	71.14	-1.13964	225	218.04	104	86.2	0.92105	10	10.24	120	109.62	-2.28662	8	8.98	127	112.58	-2.43192	31	36.09	66	51.38	-0.345177	0	0	265	220.17	-5.39893	235	214.68	91	130.25	0.496692
ORC5	65	58.27	186	184.14	-1.13901	59	53.58	161	148.89	-1.01023	132	104.12	239	228.8	-0.782107	99	99.8	319	288.12	-1.0537	177	192.52	376	309.64	-0.473254	95	108.27	297	256.95	-0.858944	134	136.94	262	210.1	-0.425513
TOM40	75	67.24	214	211.86	-1.1376	101	91.73	173	159.99	-0.55165	91	71.78	245	234.55	-1.17448	131	132.05	328	296.25	-0.803849	151	164.24	409	336.82	-0.715114	203	218.29	324	268.44	-0.205951	174	163.27	241	203.47	-0.21891
ITT1	65	53.73	114	169.7	-1.1375	126	136.48	130	150.47	-0.0969091	105	105.1	201	215.98	-0.715423	57	58.7	263	280.93	-1.55233	109	133.12	349	287.41	-0.765648	92	125.92	226	265	-0.739939	77	87.57	190	218.94	-0.909562
ARC1	78	60.6	141	190.97	-1.13668	87	94.91	162	124.12	-0.265863	0	0	0	0	NA	53	52.68	276	286.28	-1.67742	72	85.48	274	265.16	-1.12418	105	99.89	272	258.09	-0.943145	102	93.3	171	173.76	-0.616932
YDR339C	68	60.96	194	192.06	-1.13651	106	96.27	172	159.06	-0.498058	112	88.34	260	248.91	-1.02865	211	212.7	305	275.48	-0.257565	121	131.61	385	317.05	-0.874796	148	113.33	357	251.92	-0.793984	185	136.59	256	203.27	-0.395164
MRP20	71	57.64	141	181.43	-1.13495	76	78.4	158	157.64	-0.692139	120	128.32	179	194.24	-0.41194	148	139.38	264	263.34	-0.632883	154	176.51	351	286.68	-0.482822	143	150.47	211	276.29	-0.604676	124	124.4	232	204.57	-0.494278
OCA1	67	65.61	159	206.06	-1.13415	113	122.4	151	150.65	-0.206144	260	265.71	292	293.63	-0.0995584	149	162.18	399	405.06	-0.911647	185	190.13	336	281.36	-0.390229	203	197.52	402	264.65	-0.29129	144	104.49	227	237.19	-0.814453
SWA2	76	72.84	167	227.89	-1.13134	109	115.59	139	136.88	-0.16772	97	97.1	221	207.94	-0.75606	193	214.97	292	299.62	-0.330707	121	152.78	350	293.91	-0.651147	206	247.84	260	253.25	-0.0215079	169	124.13	169	188.98	-0.417566
GLC7	34	30.79	85	97.54	-1.13131	48	46.07	132	119.17	-0.937272	0	0	0	0	NA	117	117.53	306	277.26	-0.85339	120	123.11	328	305.52	-0.904115	89	102.54	262	251.2	-0.890264	90	81.42	148	188.65	-0.833352
SPT4	48	47	114	147.74	-1.131	42	45.49	143	142.67	-1.12828	0	0	0	0	NA	94	102.31	281	285.27	-1.0192	86	88.38	314	262.94	-1.08282	61	66.71	217	230.89	-1.23103	108	97.45	147	180.56	-0.612037
YNL276C	68	58.08	144	180.77	-1.12385	93	105.24	175	176.92	-0.515633	112	135.63	208	230.27	-0.526309	175	179.57	245	265.66	-0.389856	206	170.11	255	252.92	-0.394713	190	189.65	276	262.63	-0.324107	151	150.83	199	199.28	-0.276955
YGR064W	55	48.82	105	151.3	-1.11744	51	51.22	141	169.68	-1.18432	0	0	0	0	NA	86	84.9	234	231.01	-0.993597	79	90.03	263	282.96	-1.13764	73	66.45	251	224.65	-1.2076	110	109.44	203	177.76	-0.481572
YPR150W	73	72.27	188	222.82	-1.11669	158	172.37	166	171.25	0.00648113	256	269.79	271	253.36	0.062593	359	338.1	347	357.33	-0.0551593	368	352.69	347	326.79	0.0760477	295	289.66	246	273.99	0.0554195	231	188.48	178	190.31	-0.00961167
TSC3	59	59.39	173	183.35	-1.11601	8	8.6	171	145.71	-2.72669	189	179.37	265	236.18	-0.273809	178	167.64	272	260.45	-0.438477	179	218.61	427	337.67	-0.433173	106	100.03	248	281.2	-1.0272	147	118.9	203	192.99	-0.481149
HVG1	68	66.59	139	204.38	-1.1114	156	149.74	160	168.49	-0.117237	240	264.36	168	182.31	0.369909	160	186.94	268	292.82	-0.446845	300	318.18	326	329.36	-0.0344278	332	266.89	196	273.87	-0.0257218	171	189.45	166	206.23	-0.0844396
STO1	54	56.24	142	172.84	-1.11088	73	86.48	127	138.55	-0.467013	25	27.4	198	195.96	-1.93661	60	73.39	253	252.37	-1.22553	93	93.01	196	235.99	-0.924617	97	105.8	238	234.5	-0.790753	59	64.26	141	168.5	-0.954474
YDR442W	83	64.48	146	197.74	-1.11025	63	68.73	181	138.67	-0.694652	165	171.42	196	193.98	-0.122964	153	152.09	320	331.91	-0.776846	156	185.21	308	298.06	-0.473769	82	63.89	381	323.38	-1.60922	105	101.77	178	172.21	-0.522011
MCK1	50	50.33	146	154.73	-1.10985	121	130.13	164	139.75	-0.0707961	154	146.15	256	228.16	-0.442968	269	253.34	261	249.91	0.0135776	200	244.26	365	288.64	-0.16632	216	388.08	242	279.71	0.326463	179	282.01	161	215.27	0.268955
ALD6	63	62.37	160	189.63	-1.10134	84	91.64	168	173.31	-0.632114	136	143.33	281	262.71	-0.602748	287	270.29	358	368.66	-0.309395	279	267.39	372	350.33	-0.269285	238	251.27	220	264.32	-0.0504367	184	189.81	214	238.16	-0.225855
PDR17	93	79.43	191	239.77	-1.09645	5	5.66	162	163.78	-3.20849	2	2.42	199	220.31	-4.16992	198	203.17	277	300.36	-0.389353	0	0	0	0	NA	114	119.36	279	292.43	-0.891152	74	80.89	223	201.29	-0.904325
ARO2	72	57.29	174	173.21	-1.09483	127	121.9	186	149.68	-0.203787	248	188.83	288	199.88	-0.0565788	192	163.38	328	277.05	-0.52562	163	177.94	315	274.56	-0.431755	197	150.13	344	254.89	-0.526607	189	156.64	181	179.33	-0.134475
RPC25	43	38.94	103	118.19	-1.09334	116	111.34	123	111.04	0.00267404	0	0	0	0	NA	223	224.01	321	290.85	-0.260095	249	255.46	327	304.59	-0.175272	177	197.16	276	257.93	-0.267483	197	186.1	164	205.39	-0.0981243
TEM1	48	55.79	145	166.39	-1.08097	137	132.76	184	152.51	-0.137719	149	152.63	196	179.05	-0.158687	45	50.52	268	237.57	-1.53269	140	162.97	314	244.42	-0.403288	0	0	0	0	NA	0	0	0	0	NA
IKI3	71	65.78	128	193.74	-1.07026	43	42.48	149	151.14	-1.2525	203	178.75	214	208.05	-0.151006	211	207.59	383	321.61	-0.436074	198	164.42	303	319.1	-0.660146	164	191.76	330	274.24	-0.356198	152	171.28	188	200.31	-0.155725
GCR2	61	60.39	150	177.78	-1.06891	77	84	156	160.93	-0.644513	105	110.66	255	238.4	-0.762677	154	145.04	306	315.11	-0.77221	165	158.14	303	285.35	-0.587431	110	147.24	233	275.79	-0.624427	128	125.17	168	208.01	-0.504752
YOR062C	69	58.93	138	173.24	-1.06726	141	159.56	164	165.8	-0.0381278	115	139.26	173	191.52	-0.316702	17	17.44	278	301.44	-2.79736	310	256	302	299.54	-0.156505	228	331.64	217	250.89	0.278068	207	241.82	234	234.26	0.0316291
PEP1	67	66.33	164	194.37	-1.06529	119	129.82	138	142.36	-0.0915366	233	245.56	231	215.96	0.127892	274	258.05	281	289.37	-0.114135	297	284.64	314	295.71	-0.038023	236	261.69	197	265.2	-0.0132733	194	197.94	168	196.2	0.00878483
RSM23	67	53.31	157	156.29	-1.06338	103	98.87	208	167.38	-0.522354	150	114.21	274	190.17	-0.506407	218	185.5	349	294.79	-0.461219	206	224.88	342	298.09	-0.280741	158	109.06	415	206.86	-0.635839	144	123.67	150	145.65	-0.162379
ECM30	82	67.79	133	197.98	-1.06215	142	153.81	132	152.79	0.00661052	204	204.2	203	218.13	-0.06568	291	299.67	263	280.93	0.0643545	226	276.01	341	280.82	-0.017215	213	248.67	210	261.2	-0.0489675	182	199.2	193	205.1	-0.0290446
MPC1	69	68.31	168	199.12	-1.06033	135	147.28	133	137.2	0.0704005	0	0	0	0	NA	86	80.99	282	290.4	-1.2681	69	66.13	328	308.9	-1.52962	65	71.51	200	265.42	-1.30135	50	54.11	157	180.72	-1.19314
NUP133	59	56.55	121	165.12	-1.06006	99	104.98	132	129.99	-0.211871	53	53.05	229	215.47	-1.38754	67	74.63	271	278.07	-1.30561	96	121.21	283	237.64	-0.669215	58	72.94	240	236.18	-1.16557	112	92.79	155	186.42	-0.692294
PET309	65	53.49	111	156.2	-1.0595	128	128.55	111	105.88	0.19236	53	54.04	148	163.84	-1.09692	121	149.93	233	253.61	-0.522917	168	168.31	305	274.67	-0.487473	154	203.13	221	247.79	-0.197852	135	155.73	313	251.72	-0.477758
UBA3	62	64.57	154	187.45	-1.05571	118	139.78	134	146.18	-0.0444579	150	164.4	232	229.61	-0.332361	149	182.26	265	264.34	-0.370106	225	225.04	282	339.54	-0.409821	100	140.52	268	283.99	-0.700013	111	138.05	150	205.33	-0.394643
GEP3	53	47.05	95	136.89	-1.05421	108	108.47	115	138.39	-0.241625	0	0	52	54.28	-4.01241	147	145.12	253	249.76	-0.540068	113	128.78	263	282.96	-0.782993	135	137.53	227	262.62	-0.643422	122	131.56	206	204.91	-0.440404
VAC8	67	54.39	122	156.98	-1.04807	88	90.78	134	133.69	-0.383581	0	0	0	0	NA	183	172.35	288	287.28	-0.50862	213	244.14	363	296.48	-0.193518	135	129.24	216	247.12	-0.644534	120	106.54	251	204.37	-0.64695
37165	59	52.37	104	149.86	-1.0391	109	109.47	115	138.39	-0.232532	104	104.34	214	223.39	-0.756192	164	161.9	260	256.67	-0.458543	151	172.08	224	241	-0.335184	169	158.65	230	255.99	-0.476053	129	129.74	229	226.99	-0.556091
ATP18	70	57.87	111	165.23	-1.03804	113	122.4	121	140.06	-0.133754	16	16.02	172	184.82	-2.39039	131	134.9	248	264.9	-0.671201	86	105.03	299	246.23	-0.846597	90	115.37	216	271.51	-0.850901	104	115.61	181	209.76	-0.591885
YJR087W	73	60.35	115	171.19	-1.032	88	95.32	133	153.95	-0.475427	37	37.04	85	91.33	-0.886731	258	265.68	280	299.09	-0.118033	202	246.7	376	309.64	-0.226416	250	301.01	270	275.42	0.0885387	200	196.22	184	198.93	-0.0136474
SNM1	72	65.2	161	184.75	-1.03172	122	117.1	156	140.83	-0.183097	149	133.34	224	207.21	-0.438173	115	115.52	353	319.84	-1.01288	240	246.23	349	325.08	-0.276824	187	189.81	280	236.74	-0.219899	182	168.92	179	204.69	-0.191042
UBC4	87	67.59	141	190.97	-1.02919	99	108	167	127.95	-0.168077	199	206.74	215	212.79	-0.0287069	179	177.94	279	289.39	-0.484174	153	181.65	295	285.48	-0.450097	186	207.24	228	254.3	-0.203748	164	181.54	179	203.84	-0.11526
OXA1	73	58.09	164	163.26	-1.02239	87	83.51	174	140.02	-0.512032	0	0	0	0	NA	205	174.44	329	277.89	-0.46352	116	126.63	313	272.82	-0.763336	123	126.02	318	265.33	-0.740392	135	138.52	171	199.21	-0.361159
TOF1	77	65.76	147	184.54	-1.02217	85	96.19	167	168.84	-0.558189	7	8.48	200	221.41	-3.15534	10	10.26	276	299.28	-3.28346	110	90.84	277	274.74	-1.09941	85	101.15	290	261.75	-0.944761	45	49.26	222	206.85	-1.41961
YPL102C	73	59.26	129	165.99	-1.01927	61	62.93	158	157.64	-0.908849	0	0	0	0	NA	198	186.47	311	310.23	-0.506913	191	218.92	296	241.76	-0.0988095	202	158.96	225	245.62	-0.432925	186	156.77	179	176.3	-0.116705
NUT1	86	68.43	192	191.13	-1.01785	187	179.49	192	154.5	0.14903	330	251.27	288	199.88	0.227792	280	238.26	339	286.34	-0.183115	214	233.62	352	306.81	-0.271516	199	157.19	376	284.16	-0.589254	242	219.19	195	203.68	0.073043
HAT1	64	63.36	149	176.6	-1.01504	154	168	153	157.84	0.0620013	219	230.8	210	196.33	0.160997	312	293.84	253	260.53	0.119884	303	290.39	300	282.53	0.0273446	210	265.22	200	270.09	-0.0181278	204	204.36	157	209.1	-0.0228191
YGR161W-C	79	71.9	225	199.73	-1.01287	193	148.62	183	149.24	-0.00413527	187	157.7	282	222.43	-0.342083	350	263.77	390	297.43	-0.119674	345	355.79	556	326.76	0.0848657	530	530	411	411	0.253739	254	254	223	223	0.129617
LRP1	73	71.49	135	198.5	-1.01237	78	74.87	143	150.59	-0.692158	118	129.98	162	175.8	-0.299975	131	153.05	235	256.76	-0.514752	157	166.52	264	266.73	-0.468876	144	123.55	186	248.42	-0.694431	107	114.84	139	174.91	-0.417763
PUP1	54	62.76	152	174.42	-1.01206	97	94	159	131.79	-0.334892	176	180.29	221	201.88	-0.112517	116	130.22	302	267.71	-0.716757	0	0	0	0	NA	201	200.65	277	263.03	-0.269529	184	154.79	124	180.63	-0.153463
GGA2	56	54.84	103	151.45	-1.00435	91	87.35	128	134.79	-0.429803	114	125.57	213	231.14	-0.606545	154	179.93	228	249.11	-0.323791	198	210	276	278.85	-0.282396	238	224.49	182	256.09	-0.13115	170	190.65	135	195.8	-0.0265172
RPS21B	50	48.96	104	134.78	-0.999813	107	115.9	151	150.65	-0.260256	0	0	0	0	NA	163	177.42	269	273.08	-0.42928	151	155.19	370	309.83	-0.688173	119	143.93	242	265.13	-0.607734	162	153.88	152	184.05	-0.177975
ORC1	49	56.95	136	156.06	-0.997047	122	118.22	169	140.08	-0.168357	152	155.7	203	185.44	-0.173776	10	11.23	288	255.3	-3.04246	154	179.27	300	233.52	-0.263085	153	179.78	288	259	-0.363401	143	138.24	154	199.23	-0.363268
SPB4	77	69.73	166	190.48	-0.995914	110	105.58	168	151.67	-0.359383	107	95.75	227	209.99	-0.77968	169	169.76	348	315.31	-0.616464	152	155.95	287	267.33	-0.53629	112	111.55	334	287.71	-0.942025	113	97.27	163	183.86	-0.63188
TPK2	80	64.94	137	176.28	-0.988985	139	143.39	126	125.71	0.130617	286	305.82	209	226.8	0.297793	342	322.09	284	283.29	0.127936	271	310.62	323	263.81	0.162772	303	264.86	218	250.68	0.0548114	233	204.34	263	236.18	-0.144152
NIP1	34	39.52	94	107.86	-0.988267	272	263.58	182	150.85	0.55525	0	0	4	3.65	-1.53687	0	0	0	0	NA	0	0	37	28.8	-3.39451	174	173.18	58	48.57	1.2567	425	330.83	59	90.88	1.28414
RTT103	72	69.01	137	186.96	-0.987591	127	134.68	150	147.71	-0.0916989	156	156.16	218	205.12	-0.271194	146	162.62	278	285.25	-0.559319	163	205.81	316	265.36	-0.253048	149	173.46	266	261.97	-0.410344	207	165.71	167	201.77	-0.195817
SMA2	100	77.69	155	209.93	-0.98601	140	152.73	194	148.63	0.0270322	24	24.93	197	194.97	-2.02256	109	108.35	284	294.57	-0.994352	135	160.28	323	312.57	-0.664881	89	106.26	261	279.05	-0.959712	95	113.57	184	223.23	-0.671486
NRD1	76	68.14	186	184.14	-0.984979	125	113.52	147	135.94	-0.178793	143	112.79	238	227.84	-0.698668	194	195.56	307	277.28	-0.34766	189	205.57	362	298.11	-0.370172	193	179.34	288	260.51	-0.371629	183	175.77	250	202.16	-0.139144
MDM35	109	84.68	168	227.54	-0.981092	113	123.27	172	131.78	-0.066237	139	144.41	230	227.63	-0.452548	248	246.53	265	274.87	-0.108398	198	235.08	287	277.74	-0.166109	12	11.29	219	202.81	-2.8084	0	0	0	0	NA
YML6	51	59.28	139	159.5	-0.979294	173	167.65	179	148.37	0.121399	176	180.29	136	124.24	0.369866	278	312.07	332	294.3	0.058435	265	308.48	358	278.67	0.101283	269	266.14	321	262.16	0.0150107	265	224.97	153	203.85	0.0981242
MRPS5	82	66.57	139	178.85	-0.978959	102	105.22	155	154.65	-0.382097	12	12.83	211	228.97	-2.81111	172	161.99	256	255.36	-0.452894	227	260.19	341	278.51	-0.06779	198	183.93	225	258.46	-0.338625	187	169.59	208	183.39	-0.0777901
VPS13	82	67.48	128	180.13	-0.972673	130	130.56	177	168.83	-0.255335	270	275.29	195	215.88	0.242107	248	307.3	264	287.35	0.0668983	229	229.42	364	327.8	-0.355546	247	218.16	267	244.81	-0.114757	183	189.52	249	218.61	-0.142096
HEM12	72	64.55	173	171.27	-0.96625	178	161.66	151	139.64	0.145459	311	245.31	199	190.51	0.251651	284	286.28	330	298.06	-0.0401869	296	321.95	372	306.35	0.0495103	369	320.58	300	266.8	0.183006	239	223.26	242	199.76	0.110696
DST1	70	69.3	155	183.71	-0.966015	54	58.91	157	161.96	-1.00066	161	169.68	257	240.27	-0.346126	197	185.53	295	303.78	-0.490998	149	142.8	362	340.92	-0.866153	159	140.93	206	254	-0.58593	147	120.91	151	181.55	-0.403741
NOP1	91	81.58	218	215.82	-0.9653	128	116.25	185	171.08	-0.383651	220	173.53	202	193.38	-0.107718	225	226.81	372	335.99	-0.391541	208	226.24	423	348.35	-0.430068	271	183.88	323	282.2	-0.426446	214	198.44	283	212.21	-0.0667642
ERG26	64	57.95	134	153.76	-0.965186	98	94.07	153	138.13	-0.380795	114	102.02	208	192.41	-0.629889	118	118.53	290	262.76	-0.791472	177	181.59	285	265.47	-0.378018	126	139.65	260	240.3	-0.539766	132	121.45	165	196.92	-0.48016
BNI1	87	74.31	156	195.84	-0.960778	11	12.45	188	190.07	-2.65366	27	32.7	227	251.3	-2.01312	17	17.44	313	339.4	-2.9156	104	85.88	268	265.82	-1.12205	148	155.55	315	282.52	-0.593907	86	88.09	253	236.73	-0.981488
MON2	77	65.76	138	173.24	-0.95933	93	105.24	133	134.46	-0.242976	100	121.09	116	128.42	-0.0583045	134	137.5	257	278.67	-0.70274	253	208.93	281	278.71	-0.286979	131	194.07	240	273.78	-0.342612	127	151.34	203	197.88	-0.266587
MRM1	71	63.03	115	165.71	-0.956904	128	128.55	119	143.2	-0.107134	136	136.45	168	175.37	-0.249324	188	185.59	247	243.84	-0.271691	142	161.83	260	279.74	-0.544722	169	160.84	260	270.54	-0.517501	126	132.95	220	206.15	-0.435977
HFA1	81	66.66	124	174.5	-0.953144	131	131.56	154	146.89	-0.109433	67	68.31	158	174.92	-0.93144	61	75.58	227	247.08	-1.17542	103	103.19	227	204.42	-0.678841	84	110.54	243	254.37	-0.82833	57	59.32	266	188.62	-1.14536
YOR105W	82	72.79	132	190.21	-0.952149	118	118.51	125	150.42	-0.236657	130	130.43	235	245.31	-0.628117	299	295.17	296	292.21	0.0100445	214	243.88	285	306.63	-0.228129	254	264.66	294	288.75	-0.0868012	174	177.34	217	217.83	-0.204603
MET7	60	53.26	96	138.34	-0.94313	108	108.47	111	133.58	-0.206508	199	199.65	174	181.63	0.0940998	251	247.79	266	262.6	-0.0578236	205	233.62	274	294.8	-0.231716	182	206.75	247	233.22	-0.119925	137	163.22	170	175.89	-0.0743211
VPS17	57	50.6	91	131.13	-0.940265	94	94.41	139	167.27	-0.567386	161	161.53	283	295.41	-0.600881	201	198.43	381	376.13	-0.637127	193	219.95	297	319.55	-0.372102	193	155.81	330	262.97	-0.520801	161	136.45	368	305.43	-0.801729
PHA2	83	86.44	182	221.53	-0.934109	115	136.23	136	148.37	-0.0847681	316	346.34	246	243.47	0.351212	267	326.6	346	345.14	-0.05505	322	322.05	257	309.44	0.0398165	343	288.74	296	270.75	0.0641014	220	198.78	158	176.31	0.119317
PEX22	93	76.53	139	195.61	-0.930557	167	167.72	143	136.4	0.205344	62	63.22	229	253.52	-1.37706	292	361.82	250	272.11	0.284032	210	210.39	296	266.56	-0.235639	199	170.55	267	306.86	-0.58477	178	188.89	206	212.59	-0.117613
SHE4	77	65.76	134	168.22	-0.930096	65	73.55	147	148.62	-0.696629	0	0	0	0	NA	79	81.06	250	271.08	-1.19865	115	94.97	281	278.71	-1.06972	42	49.26	239	251.72	-1.61507	74	73.33	230	203.94	-1.0142
PCL1	97	82.85	168	210.9	-0.927085	135	152.77	163	164.79	-0.0752639	201	243.4	203	224.73	0.0794666	296	303.72	309	335.06	-0.0978964	319	263.43	336	333.26	-0.234343	265	419.75	240	258.33	0.483937	232	334.08	264	244.2	0.312295
0	90	74.06	134	188.57	-0.926471	98	98.42	190	181.23	-0.605916	296	301.8	190	210.34	0.359604	246	304.82	294	320.01	-0.0484756	237	237.44	399	359.32	-0.412875	267	228.57	285	261.88	-0.13549	229	192.42	246	213.78	-0.10475
HUR1	92	73.2	187	186.15	-0.925146	114	109.42	183	147.26	-0.294676	128	97.46	325	225.56	-0.833359	48	40.84	323	272.82	-1.87862	127	138.64	322	280.66	-0.701633	114	112.85	312	267.48	-0.857895	96	100.12	165	205.53	-0.714138
ABF2	66	63.26	118	161.03	-0.924844	110	116.65	149	146.73	-0.227672	0	0	42	39.52	-3.7018	174	193.81	282	289.36	-0.399097	144	181.82	311	261.16	-0.360453	162	199.01	244	225.51	-0.124422	193	149.74	174	208.61	-0.329692
UTH1	65	62.3	116	158.3	-0.922904	127	134.68	153	150.67	-0.111408	160	160.16	237	223	-0.329248	137	152.6	275	282.17	-0.611696	149	188.14	319	267.87	-0.351741	163	205.8	249	245.6	-0.176015	172	134.13	177	205.28	-0.422997
PMR1	96	76.39	194	193.12	-0.919619	130	124.78	184	148.07	-0.169882	141	107.36	300	208.21	-0.65788	64	54.46	324	273.67	-1.59991	144	157.2	383	333.83	-0.749763	156	144.24	340	274.83	-0.641397	124	118.84	174	202.78	-0.530883
ESBP6	87	85.2	166	215.13	-0.91921	134	145.14	149	148.66	-0.023801	408	416.97	194	195.08	0.756887	294	320.01	383	388.82	-0.194213	249	255.9	376	314.85	-0.206581	223	264.03	310	279.97	-0.0584049	267	229.95	183	205.11	0.113791
RPS16B	96	74.58	139	188.26	-0.91793	98	106.91	176	134.84	-0.23018	125	129.86	249	246.44	-0.63704	90	89.47	305	316.36	-1.25502	111	131.79	334	323.22	-0.892653	126	120.96	318	242.64	-0.691999	133	121.42	195	183.36	-0.409433
RPB3	73	65.45	167	165.33	-0.917524	120	108.98	152	140.57	-0.252496	176	138.82	209	200.08	-0.363347	194	195.56	302	272.77	-0.331321	161	175.12	360	296.46	-0.524114	0	0	0	0	NA	0	0	0	0	NA
QRI5	87	77.23	135	194.53	-0.916061	132	132.57	119	143.2	-0.0765755	0	0	0	0	NA	178	175.72	267	263.58	-0.403577	81	92.31	228	245.31	-0.970664	202	190.49	286	262	-0.317318	146	153.24	184	178.2	-0.149993
TFC7	68	79.04	173	198.52	-0.913388	152	147.3	168	139.25	0.0558107	181	185.41	240	219.24	-0.166769	18	20.21	346	306.71	-2.67469	221	257.26	426	331.6	-0.252974	286	275.84	312	265.61	0.0376528	219	211.44	177	239.66	-0.124726
SOM1	81	81.53	193	204.55	-0.912527	96	103.24	159	135.49	-0.269555	112	106.29	245	218.35	-0.715133	168	158.22	290	277.68	-0.559777	124	151.44	383	302.87	-0.689829	133	167.63	258	250.89	-0.401286	116	120.89	146	210.08	-0.549118
PRE2	69	80.2	175	200.81	-0.910411	94	91.09	195	161.63	-0.568711	214	219.21	182	166.26	0.275032	224	251.46	367	325.33	-0.256656	161	187.42	481	374.42	-0.689372	204	220.21	299	277.51	-0.230341	194	175.32	158	206.72	-0.16389
GPI2	75	67.24	170	168.3	-0.908641	122	110.8	163	150.74	-0.305457	179	141.19	233	223.06	-0.45475	171	172.38	296	267.35	-0.436806	209	227.32	385	317.05	-0.33146	289	226.33	294	249.03	-0.0951782	199	184.82	259	202.08	-0.0888215
SPT21	85	69.95	124	174.5	-0.905664	68	68.29	155	147.84	-0.764571	124	126.43	173	191.52	-0.412633	167	206.93	241	262.32	-0.236169	250	250.46	307	276.47	-0.0984289	124	157.91	237	241.49	-0.422622	119	125.31	300	213.23	-0.528311
YOR199W	71	63.03	109	157.07	-0.903686	108	108.47	128	154.03	-0.347968	98	98.32	70	73.07	0.293336	160	157.95	241	237.92	-0.407539	123	140.17	211	227.02	-0.479469	156	138.45	273	254.62	-0.605986	129	130.88	221	183.08	-0.333478
JJJ2	69	63.93	105	158.93	-0.901426	189	186.73	157	159.26	0.158207	186	163.78	201	195.41	-0.175593	262	257.76	343	288.02	-0.110595	354	293.96	299	314.88	-0.0685226	256	270.73	265	260.42	0.0386806	206	231.13	166	207.32	0.108222
DID2	70	67.09	122	166.49	-0.900093	139	147.4	133	130.97	0.117337	167	167.17	184	173.13	-0.0348268	199	221.65	247	253.44	-0.133464	202	255.06	332	278.79	-0.0886275	147	197.25	276	258.28	-0.26838	260	206.62	171	198.5	0.0398952
ROM2	80	72.81	203	180.2	-0.898107	128	98.56	216	176.15	-0.576236	28	23.61	287	226.38	-2.22347	271	204.23	333	253.96	-0.216975	231	238.22	459	269.75	-0.123812	373	373	427	427	-0.134867	213	213	237	237	-0.106295
PAM17	72	69.01	125	170.58	-0.896412	125	132.56	158	155.59	-0.15908	148	148.15	228	214.53	-0.368148	232	258.41	238	244.21	0.0562948	182	229.8	346	290.55	-0.23366	180	239.21	251	256.12	-0.0680294	218	185.35	170	200.99	-0.0805916
YHL005C	84	82.26	138	202.91	-0.89571	136	130.54	154	162.17	-0.215482	3	3.3	244	264.78	-4.12405	223	260.54	281	307.02	-0.163577	260	275.76	307	310.17	-0.117189	288	238.8	214	264.09	-0.100264	207	177.58	155	189.24	-0.0632498
BRE2	81	66.66	117	164.65	-0.895382	104	104.45	148	141.17	-0.298787	185	188.63	165	182.66	0.0319886	179	221.8	219	238.37	-0.071736	262	262.48	279	251.25	0.0435568	157	197.36	233	236.59	-0.180463	143	154.46	297	219.16	-0.347966
BUD21	108	92.24	181	227.22	-0.895133	23	26.03	171	172.88	-1.86142	13	15.74	193	213.66	-2.55125	18	18.47	327	354.58	-2.90488	0	0	327	324.33	-5.78484	27	46.4	224	237.17	-1.61436	33	50.33	235	218.97	-1.45522
RTC1	68	70.82	143	174.06	-0.890966	93	110.17	138	150.55	-0.309855	267	292.63	222	219.72	0.285426	217	265.44	298	297.26	-0.112817	337	337.05	342	411.78	-0.199721	234	283.36	264	263.84	0.0711152	193	223.92	176	210.19	0.0629866
ERV41	85	70.27	116	172.68	-0.890739	129	139.73	130	150.47	-0.0735444	61	61.06	212	227.8	-1.30475	11	11.33	275	293.75	-3.17409	77	94.04	374	307.99	-1.17901	94	123.52	254	299.34	-0.880449	90	102.74	182	216.38	-0.739759
FYV4	70	72.9	147	178.93	-0.889855	84	99.51	121	132	-0.280092	69	75.62	222	219.72	-1.05804	110	134.55	251	250.38	-0.617625	128	128.02	298	358.8	-1.02558	131	132.84	254	271.36	-0.71048	85	91.67	134	187.36	-0.70931
RPL7A	74	73.26	151	178.97	-0.885218	99	108	138	142.36	-0.274011	68	71.66	167	156.13	-0.771282	165	155.4	266	273.92	-0.564063	128	122.67	269	253.33	-0.721016	116	153.65	195	265.66	-0.54481	112	123.91	153	197.17	-0.461532
YAR1	101	86.26	167	209.64	-0.881258	102	115.42	159	160.75	-0.328848	140	169.53	194	214.77	-0.235302	209	214.45	355	384.94	-0.582953	177	146.17	379	375.91	-0.940418	161	170.42	268	266.1	-0.443506	155	125.74	249	207.77	-0.499095
YNL198C	70	69.3	142	168.3	-0.8789	61	66.55	161	166.09	-0.905665	97	102.23	232	216.9	-0.747077	129	121.49	273	281.13	-0.834339	121	115.97	300	282.53	-0.8854	89	120.02	208	264.07	-0.784038	115	117.97	163	208.69	-0.566759
DED1	55	63.93	135	154.91	-0.875969	165	159.89	183	151.68	0.0523767	164	168	226	206.45	-0.204992	0	0	361	320.01	-5.77147	255	296.84	433	337.05	-0.126637	228	184.47	282	242.36	-0.271649	250	176.42	141	165.19	0.0653881
SPT8	96	79	135	189.98	-0.870142	73	73.31	164	156.43	-0.750735	98	99.92	179	198.16	-0.67978	96	118.95	254	276.47	-0.838638	137	137.25	437	393.54	-1.04866	139	194.49	271	259.38	-0.286633	126	146.15	248	177.59	-0.19364
SEN54	63	73.22	153	175.57	-0.866684	138	133.73	193	159.97	-0.177945	160	163.9	251	229.29	-0.334	278	312.07	266	235.8	0.279211	258	300.33	258	200.83	0.40078	272	269.28	346	279.89	-0.0385047	193	177.78	104	145.49	0.199199
YNL097C-A	81	81.53	184	195.01	-0.865004	86	92.49	181	154.23	-0.507053	92	87.31	241	214.79	-0.893452	114	107.36	289	276.72	-0.941154	143	174.64	333	263.33	-0.408762	49	64.68	291	278.8	-1.44928	126	126.29	146	206.93	-0.490734
MKS1	68	66.59	123	159.4	-0.864211	71	76.9	165	164.62	-0.75427	0	0	25	25.14	-3.26347	4	4.35	314	318.77	-4.09051	102	104.83	391	327.41	-1.13243	109	149.12	223	251.77	-0.521045	124	129.48	173	203.68	-0.450228
MRS5	59	52.89	128	126.72	-0.862895	146	132.6	126	116.52	0.128242	4	3.16	32	30.63	-2.02859	130	131.05	355	320.64	-0.890252	20	21.75	77	63.41	-1.0407	110	93.83	324	281.7	-1.0923	245	212.48	184	174.94	0.1934
FRQ1	107	96.89	201	230.65	-0.861383	263	252.44	172	155.28	0.483478	131	117.23	279	258.09	-0.784544	373	374.68	441	399.57	-0.0641508	339	347.8	512	476.91	-0.314924	383	318.46	420	285.73	0.108091	236	193.91	210	232.59	-0.18103
COG7	74	73.26	147	174.23	-0.858527	120	130.91	140	144.43	-0.097575	202	212.88	244	228.12	-0.0688308	249	234.51	274	282.16	-0.184259	277	265.48	282	265.58	-0.000375192	176	226.18	198	241.82	-0.0665778	189	194.26	154	180.31	0.0741237
MMM1	98	80.65	136	191.39	-0.857083	88	88.38	159	151.66	-0.535316	0	0	0	0	NA	152	188.34	263	286.26	-0.416843	267	267.49	253	227.84	0.159791	150	185.9	261	255.01	-0.314643	140	140.13	234	173.73	-0.21356
PEX12	99	81.47	137	192.79	-0.854341	141	141.61	151	144.03	-0.016827	212	216.16	229	253.52	-0.158745	266	329.6	322	350.48	-0.0612436	260	260.48	323	290.88	-0.109985	204	243.19	269	251.85	-0.0348498	219	195.99	269	205.31	-0.0462269
SAH1	82	74.25	153	175.57	-0.852901	127	121.9	173	156.18	-0.246021	274	245.2	253	234.04	0.0463885	160	160.72	342	309.87	-0.653508	211	216.48	351	326.95	-0.410754	238	244.52	344	253.64	-0.0364724	151	123.62	156	192.29	-0.438923
ADR1	76	70.41	110	166.5	-0.852545	162	160.05	143	145.06	0.0976974	289	254.47	204	198.32	0.248193	232	228.25	320	268.71	-0.162534	329	273.2	282	296.98	-0.0831686	223	250.07	258	259.34	-0.0362567	206	204.92	190	215.46	-0.049918
ELP3	81	75.04	117	177.09	-0.85103	82	81.01	144	146.07	-0.584067	127	111.83	236	229.43	-0.714065	165	162.33	325	272.91	-0.517027	254	210.92	241	253.8	-0.18427	144	165.64	260	227.16	-0.314211	174	165.5	151	189.61	-0.135234
YDR290W	81	77.63	134	182.86	-0.849421	143	151.64	140	137.87	0.094544	142	142.14	204	191.95	-0.298608	167	186.01	261	267.81	-0.362843	156	196.97	301	252.76	-0.248273	167	212.51	261	266.31	-0.224725	190	154.86	167	202.55	-0.266954
RKI1	76	88.33	181	207.7	-0.84856	86	83.34	187	155	-0.615	238	243.8	227	207.36	0.161174	13	14.59	388	343.94	-3.09674	200	232.82	487	379.09	-0.485856	194	209.59	283	256.12	-0.19963	160	139.96	168	215.72	-0.43013
LST7	81	71.9	117	168.6	-0.844354	78	78.34	104	125.15	-0.463729	145	145.48	188	196.25	-0.297583	198	195.47	239	235.94	-0.187297	177	201.71	268	288.34	-0.355826	175	178.41	266	247.42	-0.325447	142	155.91	182	186.01	-0.17549
YPR170C	90	89.1	176	208.6	-0.844281	160	174.55	176	181.56	-0.039155	197	207.62	307	287.01	-0.322481	391	368.24	336	346.01	0.0620932	356	341.19	396	372.94	-0.0887292	272	266.36	213	245.67	0.0805447	186	194.4	200	214.93	-0.0999055
KAR4	84	82.26	131	192.62	-0.843929	128	122.86	142	149.54	-0.195077	190	209.29	153	166.03	0.230314	247	288.58	272	297.19	-0.0292993	288	305.46	388	392	-0.248722	300	248.09	172	254.01	-0.0234885	194	205.41	154	189.04	0.0826299
RPS11A	94	77.71	122	181.61	-0.841583	80	86.65	154	178.25	-0.71543	0	0	0	0	NA	92	94.74	283	302.29	-1.15305	133	162.43	454	373.88	-0.830221	87	84.59	135	144.31	-0.529301	142	127.78	182	192.68	-0.408102
SDC1	89	69.14	119	161.17	-0.838152	106	115.64	198	151.7	-0.269383	197	204.67	162	160.33	0.242821	238	236.59	236	244.79	-0.033931	215	255.26	271	262.25	-0.0269116	188	207.84	264	244.56	-0.161973	172	175.73	158	206.07	-0.158434
SGF11	85	84.15	165	195.56	-0.836553	149	162.55	165	170.22	-0.0458305	185	194.97	248	231.86	-0.172476	198	186.47	295	303.78	-0.485971	264	253.02	280	263.69	-0.0411463	191	225.21	206	275.89	-0.202157	182	189.26	189	215.96	-0.131321
YDL032W	90	69.92	120	162.53	-0.835444	119	129.82	183	140.21	-0.0764258	94	97.66	193	191.01	-0.665868	148	147.12	245	254.12	-0.543711	177	210.14	315	304.83	-0.370508	148	143.5	290	259.89	-0.590819	129	125.26	168	187.83	-0.402504
UTP14	60	69.74	141	161.8	-0.833511	152	147.3	165	136.76	0.0737242	132	135.22	239	218.33	-0.476306	242	271.66	314	278.34	-0.0242041	194	225.83	359	279.45	-0.212195	192	201.4	314	265.63	-0.275616	156	166.46	153	208.73	-0.225076
RPL33A	51	59.28	120	137.7	-0.833313	82	79.46	162	134.28	-0.519587	8	8.19	82	74.91	-2.11143	19	21.33	296	262.39	-2.4677	6	6.98	209	162.69	-3.02104	99	93.67	320	265.31	-1.03426	172	148.77	121	168.34	-0.122808
PEX19	144	111.87	191	258.69	-0.833252	124	135.28	193	147.87	-0.0883618	253	262.85	231	228.62	0.138955	275	273.37	278	288.35	-0.0531595	209	248.14	347	335.8	-0.301474	257	247.33	295	278.84	-0.11946	211	204.77	179	205.18	-0.00199053
HMG2	111	91.76	142	211.38	-0.828362	159	172.22	152	175.94	-0.0212482	189	189.19	240	257.89	-0.30838	331	340.86	296	316.18	0.0749319	274	334.63	449	369.76	-0.0995456	232	267.45	246	233.73	0.134229	215	217.01	193	212.44	0.0211852
NOP4	79	70.83	165	163.35	-0.827696	133	120.79	164	151.66	-0.225915	150	118.32	229	219.23	-0.612863	237	238.91	349	315.22	-0.276174	192	208.83	427	351.64	-0.51915	0	0	0	0	NA	0	0	0	0	NA
CTF4	68	67.32	131	155.26	-0.827319	80	87.27	140	144.43	-0.499295	76	80.1	227	212.22	-0.966642	113	106.42	274	282.16	-0.969266	114	109.26	337	317.37	-1.06037	111	128.83	208	256.16	-0.683473	94	82.84	168	191.52	-0.83129
SEC14	47	54.63	110	126.22	-0.827195	128	124.04	175	145.05	-0.155315	182	186.43	215	196.4	-0.0518267	355	398.51	298	264.16	0.409905	281	327.11	367	285.68	0.134982	284	263.28	345	281.81	-0.0677661	291	225.58	150	210.45	0.0691095
RPS29B	100	77.69	132	178.78	-0.826218	90	98.18	208	159.36	-0.480485	43	44.67	245	242.48	-1.67359	0	0	332	344.36	-5.84459	61	72.42	284	274.83	-1.32359	97	94.9	322	276.8	-1.0636	100	100.62	204	206.76	-0.715143
GDH2	87	71.92	111	165.23	-0.824009	101	109.4	122	141.21	-0.253195	224	224.22	172	184.82	0.192299	251	258.47	249	265.97	-0.0284952	258	315.09	389	320.35	-0.0165039	203	262.64	234	247.78	0.0580156	169	192.59	177	202.89	-0.0518381
RVS167	119	96.61	172	221.31	-0.823093	150	154.74	144	143.67	0.0737327	207	221.34	245	265.86	-0.182516	230	216.61	285	284.29	-0.270802	204	233.82	374	305.47	-0.266301	187	199.7	210	266.45	-0.287121	158	162.42	225	204.77	-0.230435
RRS1	65	75.55	151	173.27	-0.822662	114	110.47	213	176.55	-0.465497	133	136.24	251	229.29	-0.517608	129	144.81	298	264.16	-0.598029	143	166.46	405	315.26	-0.63582	165	171.88	287	251.04	-0.37699	144	123.68	138	182.62	-0.387118
RIB2	72	83.68	167	191.63	-0.821892	118	114.35	204	169.09	-0.388357	266	272.48	271	247.56	0.0955442	166	186.35	361	320.01	-0.538494	247	287.53	476	370.53	-0.252831	321	346.85	375	307.95	0.118592	231	191.57	181	236.1	-0.208022
NRP1	77	77.51	167	176.99	-0.818501	113	121.53	182	155.09	-0.242077	168	159.44	231	205.88	-0.254219	242	227.91	273	261.4	-0.136541	204	249.14	293	231.7	0.0722707	85	108.2	215	185.49	-0.535197	149	145.72	135	172.04	-0.164997
MTC5	96	77.93	138	177.57	-0.816419	73	75.31	139	138.68	-0.60455	246	263.05	197	213.78	0.206524	260	244.87	285	284.29	-0.148703	215	246.43	371	303.02	-0.205966	243	241.64	244	268.17	-0.103764	215	195.79	223	199.31	-0.017729
RTC6	102	79.24	133	180.13	-0.814193	135	147.28	192	147.1	0.00121466	127	131.94	194	192	-0.372792	147	146.13	360	373.4	-0.934008	156	185.21	291	281.61	-0.417193	264	233.3	292	253.6	-0.0830913	172	152.25	185	192.49	-0.233155
YEF1	102	82.8	146	187.86	-0.812573	113	116.57	161	160.63	-0.318276	7	7.49	168	182.31	-3.07229	306	288.19	297	296.26	-0.0275233	269	308.33	429	350.39	-0.127488	283	267.6	248	271.52	-0.0144887	218	194.54	253	221.19	-0.127768
AVT4	83	81.28	142	184.03	-0.81039	24	26	145	144.67	-1.68551	1	1.02	215	216.2	-4.67772	23	25.03	289	293.39	-2.42566	217	223.02	354	296.43	-0.283444	151	183.13	264	272.88	-0.397048	161	137.35	163	199.86	-0.372821
QDR3	92	90.09	157	203.47	-0.808573	145	157.06	134	133.69	0.159999	217	221.77	211	212.18	0.044003	263	286.26	269	273.08	0.0469677	285	292.9	284	237.81	0.207571	265	264.39	279	262.51	0.00710912	202	183.08	196	200.56	-0.0907167
RPL29	74	73.26	139	164.74	-0.802848	95	103.64	136	140.3	-0.300359	113	119.09	225	210.35	-0.565274	193	181.77	262	269.8	-0.393152	199	190.72	322	303.25	-0.461814	126	145.99	208	267.82	-0.603677	140	138.82	157	179.02	-0.252712
BRP1	78	77.22	146	173.04	-0.79976	106	115.64	152	156.81	-0.3023	180	189.7	242	226.25	-0.175349	253	238.27	291	299.67	-0.228421	253	242.47	279	262.75	-0.080008	159	227.85	219	275.74	-0.190012	184	200.58	146	187.4	0.067619
SST2	99	81.84	123	183.1	-0.798568	114	123.48	142	164.36	-0.28398	129	129.13	170	182.67	-0.344607	119	122.54	240	256.36	-0.733911	153	186.86	290	238.82	-0.244192	177	229.28	174	214.5	0.0663351	70	79.44	163	179.87	-0.810267
YML102C-A	81	84.36	155	188.67	-0.798408	101	119.64	143	156	-0.263435	133	145.77	209	206.85	-0.34795	154	188.38	305	304.24	-0.477343	207	207.03	253	304.62	-0.38466	166	203.79	260	262.92	-0.253661	161	192.25	153	208.35	-0.0800228
SMD1	108	97.8	190	218.02	-0.796065	139	133.42	159	143.54	-0.0725871	134	119.91	239	221.09	-0.608036	205	205.92	356	322.56	-0.447052	178	182.62	367	341.85	-0.624425	170	198.32	320	261.77	-0.276368	170	138.98	188	208.26	-0.402078
COG5	73	71.49	123	159.4	-0.794222	87	94.23	170	169.61	-0.583085	88	89.93	182	183.02	-0.704954	227	247.08	303	307.6	-0.218295	211	216.85	419	350.86	-0.479427	166	210.45	240	270.53	-0.250084	163	151.68	190	216.08	-0.351922
GDS1	94	80.28	142	178.26	-0.790937	105	118.82	130	131.43	-0.100064	161	194.96	201	222.52	-0.13159	215	220.61	251	272.17	-0.209175	0	0	0	0	NA	186	203.46	239	255.69	-0.227497	173	162.37	210	190.66	-0.159705
BUB3	96	81.99	145	182.03	-0.79093	76	86	150	151.65	-0.56224	86	104.14	172	190.41	-0.599125	143	146.73	237	256.99	-0.557535	202	166.81	301	298.55	-0.579449	77	92.36	268	273.55	-1.07867	94	94.97	232	193.18	-0.70475
MGS1	81	80.19	150	177.78	-0.789364	122	133.09	144	148.55	-0.10912	155	163.35	230	215.03	-0.273419	284	267.47	257	264.65	0.0105595	336	322.02	237	223.2	0.365176	178	265.49	174	229.99	0.142962	196	233.7	154	205.35	0.128734
MRPS35	78	76.38	115	169.09	-0.787599	133	127.66	150	157.96	-0.211479	0	0	0	0	NA	195	227.83	348	380.23	-0.510423	209	221.67	389	393.02	-0.570711	232	194.91	217	269.13	-0.321248	148	153.05	154	205.15	-0.291327
ACL4	105	97.28	142	214.93	-0.787134	143	141.28	152	154.19	-0.0868532	251	221.01	244	237.21	-0.0704302	285	280.39	356	298.94	-0.0638408	369	306.41	310	326.47	-0.0632141	230	232.36	316	253.95	-0.0884851	180	174.32	154	187.66	-0.0733336
MDL2	94	80.28	141	177.01	-0.78394	126	142.58	156	157.72	-0.100249	74	89.61	146	161.63	-0.584913	169	173.41	262	284.1	-0.491431	238	196.54	277	274.74	-0.333517	204	227.53	226	249.18	-0.0905132	202	192.07	189	189.11	0.01545
MDM1	79	82.28	149	181.37	-0.783829	105	124.38	139	151.64	-0.196733	257	281.67	245	242.48	0.149245	334	408.56	333	332.17	0.206431	302	302.05	360	433.45	-0.360183	241	253.53	277	271.11	-0.0667877	179	199.69	174	205.6	-0.0290231
FMP40	71	57.64	99	127.38	-0.783578	171	176.41	173	172.6	0.0217096	189	202.1	151	163.86	0.208602	379	356.94	383	382.05	-0.0678002	323	370.22	389	317.72	0.152482	359	272.32	263	260.68	0.0435209	338	237.3	265	258.02	-0.0833749
YHL017W	77	75.4	113	166.15	-0.782909	129	123.82	126	132.69	-0.068651	180	198.27	161	174.71	0.125826	211	246.52	263	287.35	-0.152684	256	271.52	339	342.5	-0.231475	266	236.61	172	240.29	-0.0153689	178	177.33	151	200.39	-0.121608
SFB3	93	84.64	209	185.53	-0.77844	150	115.51	176	143.53	-0.21551	171	144.21	267	210.6	-0.376517	312	235.13	395	301.25	-0.246872	259	267.1	528	310.31	-0.149429	373	373	385	385	-0.0315816	244	244	205	205	0.173382
RTT109	85	69.95	109	153.39	-0.777506	96	96.41	141	134.49	-0.329969	98	99.92	216	239.13	-0.866852	113	140.02	278	302.59	-0.766776	99	99.18	252	226.94	-0.822114	111	135.48	211	252.35	-0.618594	128	140.81	250	202.17	-0.359555
SLX8	99	78.77	173	172.22	-0.775415	102	97.91	180	144.85	-0.388368	97	73.86	303	210.29	-1.03761	234	199.12	309	261	-0.269427	144	157.2	408	355.62	-0.812811	195	186.03	283	227.74	-0.201317	140	139.82	154	184.57	-0.27595
YOR097C	99	87.88	133	191.65	-0.773588	108	108.47	129	155.24	-0.355743	102	102.34	215	224.43	-0.779985	168	165.85	311	307.02	-0.61307	200	227.92	262	281.89	-0.211686	197	204.56	278	272.01	-0.28377	164	178.92	205	203.86	-0.129815
COX5A	95	93.03	156	202.17	-0.770429	119	128.89	155	154.65	-0.180922	212	216.66	254	255.42	-0.163883	308	335.24	366	371.56	-0.102573	255	262.07	356	298.11	-0.128391	246	276.57	356	292.98	-0.0574386	237	208.5	190	208.54	-0.000190913
POL2	75	87.17	165	189.34	-0.769545	2	1.94	208	172.4	-4.07719	58	59.41	284	259.43	-1.46118	0	0	382	338.62	-5.82783	168	195.57	470	365.86	-0.623962	176	166.95	353	269.95	-0.478268	122	106.75	161	208.71	-0.665912
YNL057W	94	92.05	154	199.58	-0.768076	142	153.81	176	175.6	-0.131689	251	256.52	271	272.51	-0.0602408	210	228.58	358	363.44	-0.46211	300	308.32	378	316.53	-0.026196	302	266.3	332	285.87	-0.0706575	237	181.71	183	194.54	-0.0678648
IRC13	80	71.02	107	154.19	-0.767706	119	119.51	131	157.64	-0.274905	224	224.74	201	209.82	0.0683792	211	208.3	276	272.47	-0.267423	214	243.88	257	276.51	-0.125089	210	231.32	237	249.07	-0.0736251	189	205.61	184	198.83	0.033366
RPL9A	104	82.75	180	179.19	-0.766176	130	124.78	174	140.02	-0.114367	227	172.84	286	198.49	-0.137629	190	161.68	336	283.81	-0.560037	161	175.76	234	203.96	-0.148022	123	94.29	314	229.63	-0.88389	156	128.93	190	180.71	-0.335416
GEA2	87	79.18	193	171.33	-0.765137	131	100.87	189	154.13	-0.420566	275	231.91	253	199.56	0.149539	299	225.34	354	269.98	-0.180007	183	188.72	544	319.71	-0.524988	377	377	360	360	0.0460162	202	202	214	214	-0.057432
SHE1	81	80.19	146	173.04	-0.762493	147	160.37	152	156.81	0.0223081	206	217.1	262	244.94	-0.120134	272	256.17	260	267.74	-0.044007	267	255.89	252	237.32	0.0750337	180	265.22	192	263.06	0.00814668	172	189.19	158	211.3	-0.109977
TRS85	92	74.69	125	160.84	-0.759962	109	112.45	135	134.69	-0.179011	191	204.23	183	198.58	0.0279161	198	186.47	264	263.34	-0.343617	181	207.46	351	286.68	-0.322102	176	184.18	195	250.67	-0.30679	158	136.34	232	196.47	-0.363127
SCS3	121	94	149	201.8	-0.758343	117	127.64	158	121.05	0.052587	290	301.29	241	238.52	0.23275	228	226.64	302	313.24	-0.322392	230	273.07	361	349.35	-0.245549	288	276.33	316	268.73	0.0277867	195	203.26	205	181.75	0.111275
RPL26B	96	85.22	127	183.01	-0.758088	127	127.55	120	144.41	-0.123239	7	7.02	188	196.25	-3.20253	207	204.35	264	260.62	-0.242177	159	181.2	315	338.91	-0.623576	210	192.45	230	220.97	-0.137523	173	157.67	176	177.69	-0.118826
BUD31	80	80.53	163	172.75	-0.756646	110	118.3	173	147.42	-0.218405	0	0	207	184.49	-5.223	195	183.65	295	282.47	-0.428644	150	183.19	398	314.73	-0.53892	156	278.49	265	271.5	0.0253279	128	179.46	138	195.75	-0.0864247
YEL067C	120	117.51	171	251.44	-0.756176	162	155.5	168	176.92	-0.128278	207	228.01	235	255.01	-0.111451	307	358.68	236	257.85	0.328966	242	256.67	358	361.7	-0.341896	333	230.11	263	269.3	-0.156639	178	164.81	268	287.27	-0.553055
YLL054C	107	88.05	134	188.57	-0.75556	156	156.67	171	163.1	-0.0399718	299	304.86	215	238.02	0.24658	396	490.68	271	294.97	0.50757	279	279.51	358	322.4	-0.142281	246	193.17	280	308.12	-0.464995	218	195.5	206	205.16	-0.0479901
BEM2	93	74	159	158.28	-0.753176	134	128.62	181	145.65	-0.123442	0	0	215	149.22	-5.0121	290	246.77	340	287.18	-0.151084	152	165.93	234	203.96	-0.20524	252	216.01	343	282.07	-0.265751	165	173.13	202	209.65	-0.190396
APE4	88	86.17	125	183.8	-0.751414	177	169.9	156	164.28	0.0334376	220	242.33	177	192.07	0.231366	312	364.52	318	347.45	0.0478262	363	385	381	384.93	0.000181364	368	285.63	222	265.62	0.0723678	229	221.93	196	214.34	0.0346396
NUP84	86	71.1	102	151.84	-0.751338	63	68.24	129	149.32	-0.775188	55	55.05	176	189.12	-1.22141	91	93.71	267	285.2	-1.10587	80	97.7	316	260.23	-0.973316	104	128.97	199	255.55	-0.68002	97	106.45	168	191.76	-0.58442
OAC1	83	73.68	109	157.07	-0.749826	153	153.66	118	142	0.0783845	0	0	0	0	NA	164	161.9	287	283.33	-0.556999	162	184.62	271	291.57	-0.455002	152	145.21	250	269.95	-0.61689	135	137.4	209	207.85	-0.411468
LCD1	107	96.89	179	205.4	-0.745972	126	120.94	153	138.13	-0.13188	147	131.55	199	184.09	-0.333882	202	202.91	285	258.23	-0.240037	222	227.76	353	328.81	-0.365843	152	170	300	267.47	-0.451076	135	125.21	143	168.66	-0.295849
HPA3	113	91.73	151	194.29	-0.744794	96	99.03	175	174.6	-0.562739	120	128.32	262	284.31	-0.791286	253	238.27	309	308.23	-0.256493	297	340.42	353	288.31	0.165615	249	301.4	294	285.27	0.0548152	231	229.23	236	209.52	0.0894981
PIN4	91	90.09	161	190.82	-0.744709	95	103.64	126	129.98	-0.224519	229	241.34	238	222.51	0.0808855	336	316.44	278	286.28	0.0998315	281	269.31	341	321.14	-0.175417	217	239.23	212	259.3	-0.080238	229	206.29	156	176.82	0.153347
CGR1	76	76.5	153	162.15	-0.744392	143	153.79	211	179.8	-0.155322	0	0	285	254	-5.54126	208	195.89	285	272.89	-0.330081	195	238.15	320	253.05	-0.0604401	143	415.72	209	241.44	0.54166	182	305.04	199	204.17	0.399877
PEX1	99	94.89	147	200.6	-0.743084	115	121.95	153	150.67	-0.209929	193	193.19	224	210.76	-0.0866165	262	291.83	248	254.47	0.136487	206	260.11	363	304.82	-0.158055	179	240.97	286	282.36	-0.157904	229	192.12	177	194	-0.0096878
YBR238C	105	85.24	140	180.14	-0.742136	106	109.35	158	157.64	-0.36298	276	295.12	190	206.18	0.357177	339	319.27	300	299.25	0.0645489	241	276.23	411	335.69	-0.194315	305	261.99	239	280.18	-0.066879	286	241.42	243	206.37	0.156167
SGO1	115	98.22	165	207.13	-0.740823	100	113.16	147	148.62	-0.270498	0	0	187	207.02	-5.33763	178	182.64	306	331.81	-0.594594	193	159.38	290	287.64	-0.587634	142	174.01	216	269.34	-0.434837	148	168.99	206	195.45	-0.144668
YEL068C	125	122.41	175	257.32	-0.738687	152	145.9	168	176.92	-0.191582	148	163.02	222	240.91	-0.388577	187	218.48	293	320.13	-0.380585	254	269.39	323	326.33	-0.191103	245	182.73	243	301.96	-0.500133	178	197.48	178	222.55	-0.118947
RPS25A	105	93.21	136	195.98	-0.737576	137	137.59	113	135.98	0.011685	108	108.36	198	206.68	-0.641353	218	215.21	271	267.53	-0.216712	163	185.76	331	356.13	-0.648275	253	219.45	260	235.41	-0.0698967	171	172.33	213	192.32	-0.10915
FPR3	84	87.48	151	183.8	-0.736498	128	151.63	148	161.46	-0.0624151	10	10.96	231	228.62	-2.95486	60	73.39	290	289.28	-1.36152	159	159.03	322	387.7	-0.887447	54	63.06	257	253.83	-1.38078	47	48.81	153	198.62	-1.3882
PGI1	102	91.45	194	192.06	-0.736333	104	94.45	163	150.74	-0.463566	210	165.64	237	226.89	-0.313027	212	213.7	290	261.93	-0.202646	186	202.31	401	330.23	-0.488081	186	149.51	311	269.19	-0.585096	173	149.19	255	205.73	-0.319512
ERG3	96	79	118	166.06	-0.736326	86	86.37	153	145.94	-0.519872	121	123.37	182	201.49	-0.48743	195	241.62	241	262.32	-0.0818736	279	279.51	247	222.44	0.227466	171	243.4	290	283.4	-0.151575	176	208.93	252	182.29	0.135705
SOK2	92	75.71	113	159.02	-0.735267	124	124.53	160	152.61	-0.201872	244	248.78	223	246.87	0.00767612	173	214.36	263	286.26	-0.288077	304	304.56	258	232.34	0.26965	190	243.61	263	267.61	-0.0935954	193	205.28	252	205.33	-0.00024236
SPE3	81	84.36	145	176.5	-0.732093	91	107.8	121	132	-0.200838	153	167.69	161	159.34	0.0507662	160	195.72	231	230.43	-0.162496	192	192.03	241	290.17	-0.411062	165	235.29	255	254.57	-0.0784365	111	137.44	156	204.03	-0.392719
PRP40	75	67.91	124	142.29	-0.732069	203	194.85	185	167.02	0.153266	402	359.74	230	212.76	0.523304	288	289.3	385	348.83	-0.186532	333	341.64	460	428.48	-0.225895	247	247.61	341	265.3	-0.0687381	254	209.58	199	205.17	0.0211646
NCS2	88	86.17	139	180.14	-0.73141	78	84.49	160	159.63	-0.630704	0	0	0	0	NA	141	153.47	358	363.44	-0.858362	203	208.63	364	304.81	-0.37762	157	192.38	316	263.34	-0.312579	187	169.93	158	192.8	-0.125573
RPS6B	110	89.3	145	186.57	-0.731015	122	125.86	150	149.66	-0.171942	48	51.33	199	215.95	-1.4221	166	156.34	322	321.2	-0.716763	154	176.51	387	316.08	-0.580127	146	120.07	222	271.74	-0.81215	128	115.03	247	186.99	-0.48254
BUD13	112	89.12	187	186.15	-0.730768	140	134.38	199	160.14	-0.174188	208	158.37	321	222.79	-0.33948	296	251.87	334	282.12	-0.112995	263	287.11	343	298.96	-0.0403068	338	307.67	297	244.43	0.229261	189	202.47	192	203.74	-0.00622231
TOS6	89	92.69	159	193.54	-0.730646	97	114.91	155	169.09	-0.383514	230	252.08	248	245.45	0.0265465	301	368.19	360	359.11	0.0249019	313	313.05	275	331.11	-0.055914	239	240.62	282	265.37	-0.0975201	212	207.2	162	189.25	0.0901602
RAV1	126	104.16	146	217.34	-0.73057	133	144.06	146	168.99	-0.158592	204	204.2	209	224.58	-0.0946897	256	263.62	293	312.97	-0.171003	269	328.53	364	299.76	0.0913548	243	253.76	266	266.42	-0.0484985	207	198.91	215	208.25	-0.0456624
CDC50	86	85.14	150	177.78	-0.730182	106	115.64	130	134.11	-0.146997	81	85.36	202	188.85	-0.78771	170	160.1	298	306.87	-0.647652	195	186.89	259	243.92	-0.265075	153	180.51	194	257.88	-0.355054	144	152.29	172	203.99	-0.29063
YKE2	80	71.02	103	148.42	-0.729817	85	85.37	104	125.15	-0.378831	0	0	1	1.04	-0.71295	195	192.51	274	270.49	-0.338596	168	191.46	246	264.67	-0.322367	181	171.41	278	280.78	-0.491251	152	156.62	191	200.98	-0.247982
NSI1	95	78.54	110	163.75	-0.728169	210	227.46	152	175.94	0.25555	187	187.19	250	268.63	-0.359599	382	393.37	328	350.36	0.115478	296	361.5	478	393.64	-0.0849495	257	233.37	307	261.68	-0.114035	235	200.83	229	222.91	-0.103818
IST3	96	94.01	151	195.69	-0.727647	170	184.13	151	150.65	0.199483	173	176.8	244	245.36	-0.326135	161	175.24	311	315.72	-0.586171	182	187.05	342	286.38	-0.424097	175	182.33	323	265.4	-0.373711	185	145.04	199	210.98	-0.372611
TMA7	116	95.9	134	199.47	-0.726985	161	174.39	155	179.41	-0.02822	167	167.17	282	303.02	-0.592118	505	520.04	355	379.2	0.315129	376	459.2	364	299.76	0.425349	231	221.45	343	249.55	-0.118956	278	246.57	170	187.22	0.274082
RPL9B	91	89.11	143	185.32	-0.726434	123	133.23	120	119.73	0.105998	186	190.09	238	239.33	-0.229268	237	257.96	278	282.22	-0.0895504	245	251.79	384	321.55	-0.243699	150	231.41	239	267.95	-0.146022	161	189.22	172	217.68	-0.139428
YNR046W	71	82.52	149	170.98	-0.722292	114	110.47	182	150.85	-0.309138	99	101.41	243	221.98	-0.778098	129	144.81	325	288.1	-0.684468	122	142.02	365	284.12	-0.689926	116	116.77	307	261.13	-0.800107	118	104.39	135	189.81	-0.59361
YTP1	81	80.19	140	165.93	-0.720782	123	134.18	135	139.27	-0.0369619	170	179.16	227	212.22	-0.168479	246	231.68	279	287.31	-0.214372	297	284.64	329	309.84	-0.084546	194	264.59	208	265.31	-0.00270728	182	204.81	165	202.72	0.0102069
CPR7	82	82.54	161	170.63	-0.720015	125	134.43	165	140.6	-0.0445513	126	119.58	231	205.88	-0.539825	192	180.82	274	262.36	-0.370505	168	205.18	303	239.61	-0.154428	152	201.14	272	253.95	-0.232107	141	134.77	136	182.05	-0.298797
FYV1	88	72.75	101	150.35	-0.718914	82	88.82	127	147	-0.499405	121	121.12	181	194.49	-0.470505	151	155.5	271	289.47	-0.618444	138	168.54	338	278.35	-0.499377	129	146.49	185	222.24	-0.414487	124	122.33	170	189.91	-0.436938
PHO80	94	80.28	132	165.71	-0.718356	77	87.13	135	136.48	-0.444665	125	151.37	178	197.06	-0.262258	204	209.32	251	272.17	-0.261464	290	239.48	271	268.79	-0.115007	159	166.66	230	256.01	-0.427177	170	154.52	185	180.78	-0.156023
YJR026W	126	104.16	144	214.36	-0.716828	173	187.38	147	170.15	0.0959208	235	235.23	218	234.25	0.00415713	398	409.85	299	319.38	0.24872	328	400.58	430	354.11	0.122979	294	282.85	272	280.29	0.00905976	240	214.66	239	232.47	-0.0793505
VID22	108	100.06	136	205.85	-0.716279	132	130.41	148	150.13	-0.139818	293	257.99	104	101.11	0.930739	209	205.62	332	278.78	-0.303122	111	92.17	137	144.28	-0.444237	199	210.04	362	260.58	-0.214692	167	169.39	182	198.72	-0.158826
KGD2	113	104.69	142	214.93	-0.714444	177	174.87	145	147.08	0.171992	0	0	0	0	NA	309	304	353	296.42	0.0251665	430	357.07	308	324.36	0.0957962	262	257.04	323	249.23	0.0307341	217	213.69	190	216.29	-0.0120377
SPF1	98	79.56	127	163.41	-0.713361	99	102.13	169	168.61	-0.497511	92	98.37	215	233.31	-0.857795	203	191.18	297	296.26	-0.436175	187	214.34	363	296.48	-0.323129	205	194.18	233	264.91	-0.309236	162	140.31	248	201.67	-0.360623
LPX1	105	89.68	146	183.28	-0.70912	21	23.76	149	150.64	-1.81228	1	1.21	214	236.91	-4.6789	127	130.31	270	292.77	-0.805236	160	132.13	287	284.66	-0.763476	118	185.93	254	266.44	-0.358161	98	153.29	204	193.14	-0.229746
NOP13	127	121.72	182	248.36	-0.708992	170	180.27	176	173.32	0.0390949	170	170.17	292	274.75	-0.476837	265	295.17	298	305.77	-0.0351647	262	330.81	352	295.59	0.112212	243	256.78	366	280.78	-0.0890201	281	206.28	178	205.56	0.00347961
CYT1	100	85.41	139	174.49	-0.708479	122	138.05	134	135.47	0.0187288	155	187.7	178	197.06	-0.0484116	225	230.87	256	277.59	-0.183564	301	248.56	312	309.46	-0.218356	176	244.31	253	280.48	-0.137539	181	201.89	214	209.98	-0.0390994
CDC73	92	85.23	115	174.06	-0.708111	162	160.05	133	134.91	0.169722	208	183.15	206	200.27	-0.0888966	291	286.29	359	301.46	-0.0514569	294	244.13	242	254.86	-0.0428417	223	264.63	288	273.95	-0.0344849	192	229.37	168	221.87	0.0330981
CUS2	101	86.26	140	175.75	-0.705844	134	151.63	155	156.7	-0.0326778	249	301.53	206	228.05	0.27824	338	346.82	308	333.97	0.0376441	343	283.25	339	336.24	-0.170941	216	322.14	257	268.55	0.181332	234	320.81	237	209.36	0.425141
PDA1	118	93.89	192	191.13	-0.705454	166	159.34	210	168.99	-0.0584431	99	75.38	344	238.75	-1.14388	235	199.97	345	291.41	-0.375001	136	148.47	450	392.23	-0.967299	169	133.69	472	303.47	-0.815597	146	141.86	202	205.51	-0.368484
WHI2	104	88.82	144	180.77	-0.704934	171	193.5	158	159.74	0.190644	169	204.65	219	242.45	-0.168736	310	318.09	298	323.13	-0.0156715	251	207.27	329	326.32	-0.452103	250	258.83	215	254.69	0.0160618	211	214.05	233	199.77	0.0687106
TKL1	80	83.32	139	169.19	-0.702296	84	99.51	145	158.18	-0.459778	130	142.48	151	149.45	-0.0474352	142	173.7	262	261.35	-0.406609	255	255.04	232	279.34	-0.0906695	186	268.84	258	262.37	0.0242693	154	205.19	152	207.46	-0.0109491
ISC1	97	94.99	131	192.62	-0.701653	177	169.9	157	165.33	0.0271048	308	339.26	231	250.67	0.301591	296	345.83	269	293.91	0.162165	283	300.15	321	324.31	-0.0771701	353	310.82	221	277.91	0.111537	213	223.17	182	214.44	0.0397222
YDR149C	96	88.94	119	180.12	-0.700017	135	133.38	148	150.13	-0.117469	144	126.79	221	214.85	-0.524195	171	168.23	325	272.91	-0.481541	0	0	0	0	NA	156	160.45	328	263.4	-0.493268	136	149.13	166	199.92	-0.291405
MTC4	87	70.63	111	142.83	-0.697118	125	128.95	159	158.64	-0.205772	4	4.28	175	189.9	-3.58782	306	288.19	301	300.25	-0.0408566	250	286.55	410	334.87	-0.155327	318	265.16	235	266	-0.00315103	214	173	248	214.78	-0.215204
AEP3	75	74.25	126	149.34	-0.692083	119	129.82	130	134.11	-0.0322669	129	135.95	216	201.94	-0.393294	248	233.56	273	281.13	-0.184657	282	270.27	270	254.27	0.0607928	142	182.18	214	285.54	-0.447409	153	164.32	155	203.06	-0.210531
CDC1	88	78.89	160	158.4	-0.690766	142	128.96	139	128.54	0.003237	305	240.57	195	186.68	0.252421	279	281.24	311	280.9	0.00120537	232	252.34	367	302.23	-0.179759	222	175.67	330	298.08	-0.526428	228	213.36	238	187.86	0.126651
TSR3	142	121.28	193	242.28	-0.6879	154	174.27	165	166.81	0.0434953	153	185.27	204	225.84	-0.197048	163	167.25	290	314.46	-0.628581	240	198.19	338	335.24	-0.523566	228	236.5	220	252.48	-0.0651173	167	183.53	226	200.83	-0.0896137
PDB1	115	93.36	145	186.57	-0.687035	152	156.81	136	135.69	0.143676	0	0	0	0	NA	115	108.31	274	273.32	-0.920107	85	97.43	455	371.62	-1.33121	75	70.93	201	245.78	-1.2328	54	49.1	187	140.51	-1.03835
YOR345C	117	114.57	176	228.09	-0.684239	232	251.29	149	148.66	0.522213	220	224.84	266	267.49	-0.172987	433	471.3	251	254.81	0.613179	389	399.78	344	288.06	0.326778	211	161.38	377	236.63	-0.380776	281	182.03	212	190.92	-0.0474285
DON1	118	113.1	165	225.16	-0.684167	148	156.95	177	174.3	-0.10422	264	264.26	283	266.28	-0.00758632	282	314.1	390	400.17	-0.241495	297	375.01	335	281.31	0.28661	261	253.73	322	245.09	0.0345068	296	202.24	160	177.7	0.128679
YJL068C	97	101.02	165	200.84	-0.682306	130	154	136	148.37	0.0369987	315	345.24	304	300.87	0.137136	342	418.34	369	368.08	0.127669	397	397.06	244	293.78	0.300373	264	218.11	271	260.63	-0.177357	237	204.64	167	179.5	0.130396
RPN3	91	81.58	164	162.36	-0.682189	168	152.58	152	140.57	0.0814273	0	0	0	0	NA	236	237.9	300	270.96	-0.12961	235	255.6	343	282.47	-0.0995878	254	228.98	295	255.12	-0.107654	227	204.03	232	203.77	0.00126891
CKB1	117	115.83	194	229.93	-0.681395	143	156	142	146.49	0.0624854	246	259.26	201	187.92	0.320357	352	331.51	294	302.75	0.0904649	306	293.27	339	319.26	-0.0846355	223	262.49	229	265.04	-0.00963126	236	202.28	166	205.06	-0.013583
SCD6	79	78.21	131	155.26	-0.679419	129	140.73	148	152.68	-0.0809487	239	251.88	231	215.96	0.153202	297	279.71	248	255.38	0.0906614	303	290.39	296	278.76	0.0407305	211	315.63	214	279.03	0.122837	224	224.91	161	221.52	0.0151197
COA3	98	98.65	184	195.01	-0.676502	143	153.79	210	178.95	-0.15061	0	0	180	160.42	-5.08401	253	238.27	340	325.56	-0.311021	210	256.47	335	264.91	-0.0322547	218	232.4	338	299.76	-0.253559	215	199	172	181.32	0.092554
RTT106	100	99	165	195.56	-0.675798	102	111.27	147	151.65	-0.307241	174	183.38	230	215.03	-0.158418	223	210.02	295	303.78	-0.367637	259	248.22	274	258.04	-0.0386464	165	209.34	239	276.26	-0.27623	154	153.33	185	208.26	-0.304484
ASG7	91	84.31	110	166.5	-0.674692	169	166.97	148	150.13	0.105645	242	213.09	230	223.6	-0.0479246	336	330.56	316	265.35	0.218998	364	302.26	290	305.4	-0.0103009	248	269.13	296	253.2	0.060782	187	205.2	140	204.66	0.00262225
YER175W-A	87	87.57	163	172.75	-0.673824	139	149.49	183	155.94	-0.0419669	251	238.21	205	182.71	0.263983	346	325.86	324	310.24	0.0489676	247	301.66	430	340.04	-0.11939	268	262.88	205	260.49	0.00909841	247	231.28	180	201.15	0.138934
KTI12	84	74.57	102	146.98	-0.672018	88	88.38	106	127.56	-0.363499	141	141.46	181	188.94	-0.287647	157	154.99	240	236.93	-0.422185	151	172.08	270	290.5	-0.521286	167	149.64	230	214.52	-0.358161	139	136.35	213	191.7	-0.338602
KCC4	113	110.66	148	217.62	-0.671877	159	152.62	150	157.96	-0.0341706	226	248.94	159	172.54	0.364813	265	309.61	245	267.69	0.14498	284	301.21	298	301.08	0.000430257	287	241.9	190	268.29	-0.103139	185	190.1	156	205.61	-0.0780361
HDA1	82	80.3	122	158.11	-0.67145	86	93.15	135	134.69	-0.365484	165	168.63	207	208.16	-0.20948	155	168.71	258	261.92	-0.437759	161	165.46	323	270.47	-0.489097	153	198.36	240	256.26	-0.254975	169	171.95	175	185.42	-0.0749997
NOP2	95	110.42	189	216.88	-0.670638	134	129.85	190	157.49	-0.19164	200	204.87	293	267.66	-0.266202	239	268.29	383	339.51	-0.234656	158	183.93	388	302.03	-0.493854	190	218.88	332	269.11	-0.205747	159	141.15	144	236.89	-0.514926
SUI2	109	98.7	169	193.93	-0.670475	122	117.1	192	173.33	-0.389418	99	88.59	310	286.77	-1.16692	150	150.68	347	314.4	-0.732069	130	133.37	327	304.59	-0.821647	105	110.26	314	265.3	-0.872754	104	92.02	188	213.87	-0.837219
YBL071C-B	96	96.63	179	189.71	-0.669569	98	105.4	181	154.23	-0.377702	87	82.57	263	234.4	-1.0356	131	123.37	307	293.96	-0.863579	105	128.24	392	309.99	-0.87809	116	131.06	219	239.49	-0.599422	136	127.19	179	202.43	-0.461808
SEC61	71	82.52	141	161.8	-0.667436	163	157.96	186	154.17	0.0241313	219	224.34	239	218.33	0.0270329	44	49.39	332	294.3	-1.7682	222	258.43	381	296.58	-0.137196	229	218.81	313	253.78	-0.147637	210	167.45	153	205.14	-0.201917
MSH1	93	91.07	121	177.92	-0.66439	131	125.74	142	149.54	-0.172091	139	153.11	136	147.58	0.0365431	174	203.29	249	272.06	-0.290151	251	266.21	252	254.6	0.0444211	266	241.47	201	266.05	-0.0965579	163	184.85	164	215.81	-0.154081
YNL217W	87	86.13	142	168.3	-0.664271	121	132	141	145.46	-0.0964032	176	185.48	225	210.35	-0.125192	258	242.98	273	281.13	-0.145282	283	271.23	304	286.29	-0.0538449	192	286.19	206	268.42	0.0638725	197	237.61	176	235.12	0.0104903
RPN10	124	121.43	161	236.73	-0.663596	109	104.62	155	163.23	-0.44142	126	138.79	233	252.84	-0.596563	187	218.48	243	265.5	-0.194113	172	182.42	340	343.51	-0.630345	189	157.96	212	267.79	-0.525278	144	149.17	167	206.92	-0.325385
UBX2	106	87.23	121	170.28	-0.663353	91	91.39	143	136.4	-0.396878	153	156	183	202.59	-0.259862	131	162.32	219	238.37	-0.382299	268	268.49	296	266.56	0.00718744	112	147.83	247	251.93	-0.530308	147	153.56	279	201.71	-0.271194
URM1	100	95.84	137	186.96	-0.663169	108	114.53	148	145.75	-0.2392	172	172.17	221	207.94	-0.187773	172	191.58	275	282.17	-0.385536	188	237.38	308	258.64	-0.08543	164	196.76	258	254.15	-0.254797	196	151.48	161	190.1	-0.225763
CTH1	84	77.82	100	151.36	-0.659079	158	156.1	141	143.03	0.0868609	289	254.47	224	217.77	0.155084	302	297.11	330	277.1	0.0694818	405	336.31	349	367.54	-0.0885469	235	275.24	318	255.83	0.0728557	179	199.11	141	189.55	0.0489526
ALP1	119	101.64	157	197.09	-0.657494	93	105.24	182	184	-0.554655	7	8.48	219	242.45	-3.24573	161	165.2	307	332.89	-0.69762	319	263.43	288	285.65	-0.0806854	8	9.02	303	270.42	-3.29908	127	135.25	236	206.41	-0.420206
YOR309C	106	87.63	114	169.7	-0.655437	77	83.4	119	137.74	-0.497034	103	103.1	229	246.07	-0.86432	102	105.04	276	294.81	-1.0259	98	119.69	340	279.99	-0.845094	115	115.9	282	236.19	-0.707543	144	119.56	138	149	-0.218488
PKR1	78	81.23	129	157.02	-0.653201	120	142.15	134	146.18	-0.0277633	191	209.34	209	206.85	0.0119086	230	281.34	246	245.39	0.136196	220	220.04	228	274.52	-0.220317	223	252.98	247	251.77	0.00477554	167	183.78	154	177.56	0.0342412
YDR286C	107	102.55	145	197.87	-0.652597	153	162.25	166	163.47	-0.00744541	235	235.23	204	191.95	0.202375	250	278.46	310	318.09	-0.132614	252	318.19	385	323.3	-0.0158825	220	266.4	224	235.9	0.121108	277	223.12	199	220.21	0.0130691
GPP2	113	110.66	145	213.21	-0.651498	150	143.98	165	173.76	-0.186818	320	352.48	175	189.9	0.616077	309	361.02	298	325.6	0.102963	351	372.27	393	397.06	-0.0643007	375	291.75	211	254.4	0.136488	209	200.31	203	219.78	-0.0923207
RPS1A	129	106.64	138	205.43	-0.651169	131	141.89	138	159.73	-0.117651	134	134.13	198	212.76	-0.458617	181	186.39	271	289.47	-0.438308	186	227.16	312	256.94	-0.12268	155	192.91	266	314.84	-0.487842	158	179.17	192	213.06	-0.172355
RPS22B	138	127.85	162	245.2	-0.647495	86	84.97	172	174.47	-0.71347	241	212.2	264	256.65	-0.189371	350	344.34	375	314.89	0.0891354	297	246.62	307	323.31	-0.269805	243	261.84	390	306.55	-0.157092	202	210.55	207	205.16	0.0258088
INM2	133	127.47	179	244.27	-0.646664	170	180.27	158	155.59	0.146357	268	268.27	269	253.11	0.0579473	280	311.88	339	347.84	-0.108794	285	359.86	379	318.26	0.122484	253	285.9	278	266.56	0.0697899	305	215.42	172	184.05	0.156595
PTP3	105	102.82	134	197.03	-0.64576	149	143.02	142	149.54	-0.0442767	230	253.35	175	189.9	0.286962	268	313.12	284	310.3	0.009018	319	338.33	264	266.73	0.236994	303	263.94	183	264.94	-0.00376733	189	215.08	158	201.46	0.0651064
RPA34	92	85.23	108	163.47	-0.64571	119	117.57	139	141	-0.180324	144	126.79	193	187.63	-0.389399	111	109.2	337	282.98	-0.946607	136	112.93	254	267.49	-0.857229	122	141.53	250	250.02	-0.56598	125	136.38	167	207.13	-0.415412
CMP2	118	97.1	132	185.76	-0.643837	133	133.57	160	152.61	-0.132332	138	140.71	169	187.09	-0.283138	176	218.08	231	251.43	-0.141697	218	218.4	387	348.51	-0.465636	166	227.72	270	265.08	-0.151298	157	182.91	285	206.4	-0.120203
DLD3	140	137.1	178	261.73	-0.643149	174	167.02	174	183.24	-0.0921562	148	163.02	225	244.16	-0.401923	305	356.35	287	313.58	0.127477	259	274.7	412	416.25	-0.414372	292	236.45	233	270.49	-0.133968	182	191.45	201	258.39	-0.298496
RPL14A	85	75.45	100	144.1	-0.640786	89	89.38	121	145.61	-0.483753	74	74.24	204	212.95	-1.04506	129	127.35	281	277.41	-0.774334	128	145.87	183	196.89	-0.298163	142	129.85	247	259.31	-0.687822	120	120.25	213	208.75	-0.548062
VPS38	135	125.07	157	237.64	-0.638119	149	147.21	159	161.29	-0.0907547	0	0	0	0	NA	279	274.49	394	330.85	-0.186132	0	0	0	0	NA	258	265.23	376	258.66	0.0249875	208	198.97	195	213.43	-0.069816
KTR1	100	88.77	117	168.6	-0.636192	96	96.41	128	154.03	-0.46469	136	136.45	177	184.76	-0.301195	213	210.28	294	290.24	-0.320963	181	206.27	271	291.57	-0.344682	249	265.29	269	265.27	7.51089e-05	171	189.29	236	208.22	-0.0948371
HHY1	132	107.16	158	203.3	-0.635978	94	96.97	156	155.64	-0.469289	25	26.73	243	263.69	-2.25604	274	258.05	329	328.18	-0.239584	238	272.79	407	332.42	-0.197042	188	210.97	267	265.88	-0.230354	207	205.22	260	202.38	0.0138674
TIM11	101	101.67	182	192.89	-0.635771	152	163.47	180	153.38	0.0633111	242	229.67	221	196.96	0.152923	338	318.32	301	288.21	0.0990407	203	247.92	376	297.34	-0.181102	211	217.49	279	265.35	-0.198071	217	205.63	150	214.33	-0.041242
HTZ1	118	100.78	152	190.81	-0.633692	121	136.92	147	148.62	-0.0814249	121	146.52	225	249.09	-0.527857	215	220.61	302	327.47	-0.393526	235	194.06	344	341.2	-0.562088	234	223.01	247	252.85	-0.125053	208	152.54	272	215.13	-0.341919
PEX10	128	122.68	170	231.99	-0.633298	131	138.92	175	172.33	-0.214126	202	202.2	241	226.76	-0.114102	273	304.08	276	283.2	0.0708958	241	304.3	344	288.87	0.0518624	252	265.2	342	266.41	-0.00453516	255	185.62	183	220.98	-0.173513
DAN4	101	91.92	196	173.99	-0.63299	187	144	178	145.16	-0.00796817	347	292.63	272	214.55	0.309128	339	255.48	358	273.03	-0.0661869	296	305.26	499	293.26	0.0399707	357	357	389	389	-0.0856138	268	268	207	207	0.257173
YFR032C-B	93	93.61	167	176.99	-0.631964	100	107.55	170	144.86	-0.295436	120	113.89	230	204.99	-0.583852	200	188.36	279	267.15	-0.347897	212	258.91	323	255.42	0.0135187	141	148.54	271	258.82	-0.552425	141	127.53	138	187.45	-0.38267
MAK10	125	101.48	149	191.72	-0.631571	134	138.24	186	185.57	-0.292607	150	160.39	233	252.84	-0.45288	333	313.62	343	342.15	-0.0868021	264	302.59	333	271.98	0.10628	252	257.7	254	272.49	-0.055596	192	184.08	243	220.55	-0.17986
YKR004C-A	74	74.49	133	140.96	-0.631545	149	160.24	165	140.6	0.129888	66	62.64	263	234.4	-1.30804	275	258.99	294	281.51	-0.0830708	247	301.66	355	280.73	0.0716609	236	220	198	227.56	-0.0336361	222	185.13	182	189.47	-0.0230493
PRP3	129	116.81	192	220.32	-0.630536	181	173.73	173	156.18	0.10585	258	230.88	252	233.11	-0.00957109	306	307.38	387	350.65	-0.131304	301	308.81	474	441.52	-0.356526	368	362.69	356	248.73	0.375922	263	208.04	180	211.73	-0.0174981
SWI1	106	95.03	181	179.19	-0.629351	165	149.85	174	160.91	-0.0707547	260	205.08	193	184.77	0.103755	337	339.71	373	336.9	0.00828168	270	293.67	459	377.99	-0.251654	456	326.35	343	296.66	0.095078	254	226.89	269	197.74	0.136866
YJR141W	117	105.95	174	199.66	-0.62925	206	197.73	194	175.14	0.120668	333	297.99	245	226.64	0.272645	470	472.12	453	410.45	0.139662	330	338.57	535	498.34	-0.385607	279	265.13	365	270.28	-0.0191666	254	224.54	258	268.6	-0.178442
RPS29A	111	102.84	128	193.74	-0.628814	126	124.48	144	146.07	-0.158762	196	172.58	232	225.54	-0.266283	172	169.22	332	278.78	-0.496912	159	132.03	313	329.63	-0.910425	144	161.13	312	244.82	-0.416201	154	167.1	154	191.57	-0.135901
SKI8	119	110.25	137	207.36	-0.627487	148	146.22	152	154.19	-0.0527221	195	171.7	249	242.07	-0.341793	315	309.9	346	290.54	0.0642941	254	210.92	305	321.2	-0.418964	217	218.22	340	273.41	-0.224548	174	182.48	199	189.5	-0.0375465
PEX6	96	81.99	123	154.41	-0.627347	96	108.63	139	140.53	-0.255401	178	215.55	192	212.56	0.0139036	266	272.94	223	241.81	0.12063	339	279.94	298	295.57	-0.0541422	178	222.78	244	264.43	-0.170688	164	173.64	235	207	-0.174811
YJL215C	127	117.66	146	220.99	-0.62637	203	200.56	166	168.39	0.173883	386	339.88	307	298.46	0.12955	343	337.45	365	306.49	0.0959338	383	318.04	419	441.26	-0.326581	319	314.33	357	252.34	0.218887	221	211.59	200	219.41	-0.036124
YPT6	114	105.62	131	198.28	-0.62544	118	116.58	140	142.01	-0.195796	67	58.99	209	203.18	-1.22482	146	143.64	363	304.81	-0.748716	219	181.85	272	286.45	-0.452383	131	125.86	286	253.6	-0.69661	149	149.57	149	183.26	-0.20192
SWF1	119	96.61	141	181.43	-0.625387	163	168.15	171	170.61	-0.0144386	220	235.24	167	181.22	0.259633	298	280.65	329	328.18	-0.15594	283	324.37	447	365.09	-0.117916	246	221.26	251	265.14	-0.180175	209	151.34	207	169.4	-0.112034
CDH1	95	94.05	149	176.6	-0.625131	87	94.91	137	141.33	-0.394738	0	0	0	0	NA	202	190.24	302	310.99	-0.489442	268	256.85	302	284.41	-0.101549	142	193.08	211	254.87	-0.276399	162	169.88	175	205.4	-0.188854
YGR153W	145	141.99	181	266.14	-0.624998	194	186.21	173	182.18	0.0217617	213	234.62	236	256.1	-0.0872448	351	410.09	299	326.69	0.226744	319	338.33	360	363.72	-0.0721569	355	261.37	224	283.1	-0.0795706	213	215.46	193	232.22	-0.0745764
BCS1	132	107.16	156	200.73	-0.623319	147	151.65	169	168.61	-0.105354	255	272.67	224	243.08	0.114427	328	308.91	311	310.23	-0.00425026	264	302.59	313	255.64	0.168004	270	354.08	260	267.17	0.280722	249	231.99	228	209.35	0.102223
YAP1801	105	102.82	131	192.62	-0.623239	144	138.22	135	142.17	-0.0279773	209	230.21	225	244.16	-0.0585847	267	311.95	303	331.06	-0.0592722	340	360.61	298	301.08	0.179874	400	254.18	246	231.54	0.0929069	249	178.96	214	200.19	-0.111515
UMP1	111	88.32	166	165.25	-0.621267	171	164.14	191	153.7	0.0653058	351	267.26	345	239.44	0.109486	275	234	363	306.61	-0.269247	354	386.45	354	308.55	0.224467	439	371.23	399	288.37	0.251806	233	216.04	212	214.86	0.00545162
RPS4B	111	108.7	138	202.91	-0.619929	121	116.14	152	160.07	-0.318469	139	153.11	229	248.5	-0.481792	139	162.4	230	251.3	-0.434418	152	161.21	329	332.4	-0.720451	165	139.56	200	252.57	-0.590005	133	139.19	162	204.73	-0.383566
IRA2	107	91.39	136	170.73	-0.619905	132	149.37	133	134.46	0.104423	132	159.84	205	226.95	-0.348716	255	261.65	237	256.99	0.0179015	401	331.14	295	292.6	0.123338	205	242.84	248	258.66	-0.0628608	233	224.54	252	215.48	0.0409994
FLC1	125	101.48	147	189.15	-0.618146	155	159.9	158	157.64	0.0141456	312	333.62	222	240.91	0.32443	333	313.62	308	307.23	0.0205193	305	349.59	330	269.53	0.259234	321	267.04	240	270.17	-0.0116097	245	212.58	194	207.78	0.0227304
CCW12	115	89.34	123	166.59	-0.61794	92	100.37	208	159.36	-0.458644	119	123.63	218	215.76	-0.553441	192	190.86	261	270.72	-0.348006	195	231.51	311	300.96	-0.261361	167	186.5	282	246.31	-0.276864	160	160.36	162	198.75	-0.213429
VMS1	120	97.42	141	181.43	-0.617123	119	122.76	168	167.62	-0.309303	0	0	0	0	NA	212	199.66	298	297.26	-0.396354	275	315.2	313	255.64	0.208701	224	202	245	271.74	-0.295313	209	181.53	239	214.88	-0.167808
PSD2	109	106.74	135	198.5	-0.616093	179	171.82	158	166.39	0.0319242	270	297.41	223	241.99	0.205448	292	341.16	264	288.45	0.167296	284	301.21	385	388.97	-0.254948	281	252.05	209	273.34	-0.0807811	186	193.98	180	213	-0.093079
ICE2	138	132.27	180	245.63	-0.615512	100	106.04	170	167.41	-0.453199	143	143.14	205	192.89	-0.296506	245	272.89	286	293.46	-0.0724166	192	242.43	332	278.79	-0.13921	165	181.8	276	259.08	-0.352597	204	159.19	175	197.91	-0.216492
MIC27	129	126.32	181	234.57	-0.615305	11	11.91	159	158.64	-2.51492	97	99.13	269	270.5	-0.997493	36	39.18	401	407.09	-2.31812	245	251.79	443	370.96	-0.386227	146	189.46	381	334.19	-0.565255	162	151.04	185	207.38	-0.31522
MMR1	111	98.53	127	183.01	-0.614531	119	119.51	113	135.98	-0.128102	134	134.44	190	198.33	-0.386433	190	187.57	259	255.69	-0.3084	155	176.64	270	290.5	-0.495281	197	183.89	273	259.32	-0.342151	141	148.76	220	190.45	-0.245593
UBP5	100	99	155	183.71	-0.613617	163	177.82	164	169.18	0.049523	206	217.1	228	213.16	0.0182303	388	365.41	263	270.83	0.298576	291	278.89	312	293.83	-0.0520022	258	268.42	205	256.92	0.043622	236	205.2	148	196.35	0.0438678
FBA1	117	105.95	171	196.22	-0.611958	110	105.58	159	143.54	-0.30466	164	146.76	247	228.49	-0.44027	184	184.83	312	282.69	-0.42305	253	259.57	319	297.14	-0.134692	212	244.25	291	272.6	-0.109389	189	180.15	163	197.11	-0.089497
CAT5	92	81.67	105	151.3	-0.610995	95	95.41	153	184.12	-0.652394	237	237.78	126	131.53	0.588734	154	152.03	269	265.56	-0.554965	159	181.2	264	284.04	-0.447525	159	179.34	228	243.42	-0.304044	164	181.61	198	229.14	-0.231335
YNL165W	131	125.56	170	231.99	-0.610279	143	151.64	172	169.38	-0.109949	271	271.27	254	238.99	0.126197	327	364.23	322	330.4	0.0972012	273	344.7	293	246.04	0.336021	246	270.09	329	263.31	0.0253282	259	204.4	167	194.05	0.0517034
ATP23	93	91.07	130	168.48	-0.610186	121	131.06	137	136.69	-0.0417484	132	134.9	190	191.06	-0.345889	214	232.93	261	264.96	-0.128324	261	268.24	367	307.32	-0.135535	172	240.69	254	287.55	-0.177212	178	185.79	160	197.28	-0.0596952
VOA1	111	108.7	155	200.87	-0.609875	168	181.97	146	145.67	0.221137	258	263.67	228	229.27	0.139231	293	318.92	270	274.1	0.150936	281	288.79	361	302.29	-0.0455329	269	265.69	285	277.94	-0.0449098	241	224.02	205	216.67	0.0332091
IMP2	125	102.86	135	189.98	-0.609125	132	132.57	170	162.15	-0.200044	131	133.57	175	193.74	-0.369581	202	250.3	260	283	-0.122327	233	233.43	405	364.72	-0.444711	206	218.1	287	262.14	-0.183158	183	186.08	248	204.16	-0.0922538
TVP38	86	89.57	136	165.54	-0.609112	132	156.37	139	151.64	0.0305175	240	263.04	223	220.71	0.17473	272	332.72	290	289.28	0.139456	337	337.05	241	290.17	0.149287	276	286.23	272	266.23	0.0721736	204	222.96	169	201.23	0.102062
SEC17	115	103.1	192	190.08	-0.60734	199	180.73	188	173.86	0.0385364	290	228.74	255	244.12	-0.0647997	324	326.61	341	307.99	0.058515	328	356.76	356	293.17	0.195705	381	245.31	304	247.39	-0.00840919	225	202.69	272	204.7	-0.00981957
SLT2	126	123.39	154	226.44	-0.603465	170	163.18	142	149.54	0.0867346	141	155.31	237	257.18	-0.501816	163	190.44	362	395.52	-0.728152	307	325.61	270	272.79	0.176405	276	212.15	221	251.89	-0.170958	194	159.56	182	204.44	-0.246486
IRE1	131	128.28	160	235.26	-0.602952	155	148.78	147	154.8	-0.0394056	190	209.29	151	163.86	0.243391	196	229	256	279.71	-0.199243	244	258.79	326	329.36	-0.240309	239	192.55	183	266.32	-0.322911	155	172.57	161	204.7	-0.169838
PEX14	148	117.76	217	216.02	-0.602885	151	144.94	197	158.53	-0.0890364	198	150.76	279	193.64	-0.248851	347	295.27	348	293.94	0.00449925	199	217.24	344	299.84	-0.320983	282	213.9	380	283.51	-0.280596	203	185.09	205	212.05	-0.135296
MNN1	141	138.08	172	252.91	-0.601931	221	212.13	170	179.02	0.168834	199	219.2	261	283.23	-0.255248	383	447.48	294	321.23	0.330599	362	383.94	413	417.26	-0.0830158	409	316.34	202	240.97	0.27116	226	235.21	188	233.57	0.00696719
KAR3	113	111.87	173	205.04	-0.601834	98	106.91	139	143.39	-0.29122	70	73.77	228	213.16	-1.05231	181	170.46	270	278.04	-0.487005	200	191.68	254	239.21	-0.220483	118	140.72	191	237.77	-0.521647	118	112.28	142	168.74	-0.404405
SLG1	97	82.85	121	151.9	-0.600755	113	127.87	139	140.53	-0.0937076	76	92.03	165	182.66	-0.680164	159	163.15	254	275.42	-0.521141	202	166.81	321	318.38	-0.643549	183	203.62	226	250.13	-0.204816	152	159.52	205	187.94	-0.163011
ARP6	128	105.33	137	192.79	-0.600228	132	132.57	171	163.1	-0.20585	254	258.98	168	185.99	0.32955	236	292.43	251	273.2	0.0677813	197	197.36	360	324.2	-0.494357	200	258.27	288	279.22	-0.077705	191	204.97	261	199.34	0.0277146
SSN8	94	92.05	130	168.48	-0.599598	98	106.15	149	148.66	-0.334136	0	0	0	0	NA	129	140.41	259	262.93	-0.62402	128	131.55	306	256.24	-0.66305	90	103.59	239	228.19	-0.784503	129	127.32	158	176.11	-0.322244
COX6	129	126.32	157	230.85	-0.599387	148	142.06	148	155.86	-0.0920896	161	177.34	176	190.99	-0.0737514	222	259.37	250	273.15	-0.0515717	216	229.09	326	329.36	-0.361712	256	224.6	200	264.95	-0.164545	158	177.44	160	205.05	-0.143866
CAF120	98	83.7	122	153.15	-0.598811	88	99.58	147	148.62	-0.397145	115	139.26	214	236.91	-0.528395	223	228.82	292	316.63	-0.323591	236	194.89	277	274.74	-0.341905	216	308.25	228	276.98	0.106601	149	216.35	197	180.57	0.179868
SBP1	102	99.88	124	182.33	-0.597356	96	92.15	145	152.7	-0.500792	0	0	0	0	NA	126	147.21	263	287.35	-0.665545	317	336.21	351	354.62	-0.0531569	276	226.02	214	268.37	-0.171048	201	183.46	160	192.7	-0.0488779
HPM1	111	108.7	153	198.28	-0.596962	94	101.82	167	166.62	-0.48872	141	144.1	202	203.13	-0.341334	138	150.21	304	308.62	-0.716676	182	187.05	361	302.29	-0.477982	153	144.34	268	232.13	-0.47252	175	117.95	164	179.32	-0.41603
VPS61	114	92.55	131	168.56	-0.594711	82	84.59	140	139.68	-0.496919	64	68.43	200	217.03	-1.14431	96	90.41	240	239.4	-0.966949	131	150.15	342	279.33	-0.617695	95	110.07	205	258.92	-0.850213	117	106.55	181	177.02	-0.50394
MGR2	149	120.96	171	220.03	-0.594605	111	114.51	164	163.62	-0.354283	155	165.74	212	230.05	-0.326198	267	251.46	302	301.25	-0.180002	233	267.06	393	320.98	-0.183279	270	217.99	265	284.49	-0.265181	201	173.02	192	186	-0.0719384
RPL39	108	100.06	120	181.63	-0.591748	174	171.91	156	158.24	0.0823587	284	250.07	228	221.66	0.120086	315	309.9	337	282.98	0.0905675	521	432.63	261	274.86	0.452298	267	293.7	357	283.04	0.0368428	246	259.53	180	222.69	0.152457
NFU1	110	97.65	123	177.24	-0.591553	158	158.68	127	152.83	0.0373237	128	128.42	229	239.04	-0.617743	209	206.33	279	275.43	-0.287646	236	268.95	239	257.14	0.0447347	168	142.79	268	247.01	-0.545115	132	121.9	201	192.64	-0.45463
TUS1	161	133.1	162	241.15	-0.590972	101	109.4	148	171.31	-0.445185	131	131.13	246	264.33	-0.697188	187	192.57	297	317.24	-0.497167	243	296.77	332	273.41	0.081698	164	188.92	295	258.32	-0.31146	171	169.16	190	211.41	-0.221779
PUS9	100	91.01	186	165.11	-0.590753	205	157.86	180	146.79	0.072231	301	253.84	337	265.82	-0.0459384	417	314.26	418	318.79	-0.0142668	288	297.01	374	219.8	0.29987	374	374	485	485	-0.259283	246	246	206	206	0.17667
SIA1	112	99.42	125	180.12	-0.589798	133	133.57	173	208.18	-0.441111	267	267.88	265	276.62	-0.0319881	350	345.52	298	294.19	0.160321	292	332.77	279	300.18	0.102744	305	276.37	301	283.04	-0.0237627	207	188.77	197	204.98	-0.0819663
URN1	127	125.73	192	227.56	-0.58974	183	199.64	180	185.69	0.0720628	278	292.98	273	255.23	0.137436	409	385.19	328	337.77	0.131008	431	413.07	404	380.47	0.0820028	259	271.84	268	314.03	-0.143782	224	183.61	209	233.43	-0.238912
CYC7	112	90.92	128	164.7	-0.58926	102	105.22	169	168.61	-0.467989	0	0	0	0	NA	0	0	258	257.36	-5.55435	237	271.65	311	254.01	0.0668862	222	248.22	216	266.83	-0.0720164	225	206.49	223	230.76	-0.110619
CKA2	127	108.47	156	195.84	-0.586741	153	173.13	173	174.9	-0.0101135	0	0	155	171.59	-5.15092	100	102.61	290	314.46	-1.1134	263	217.18	316	313.42	-0.365409	186	245.21	205	241.12	0.0167514	185	201.22	261	274.08	-0.307706
RPS18B	107	88.05	113	159.02	-0.586101	121	121.52	137	130.67	-0.0720245	125	127.45	199	220.31	-0.544025	103	127.63	250	272.11	-0.752935	187	187.34	337	303.48	-0.480357	138	197.18	236	252.92	-0.247844	139	154.32	270	205.25	-0.283602
HUG1	98	98.65	168	178.05	-0.586001	153	164.55	189	161.05	0.0213683	174	165.14	226	201.42	-0.197514	197	185.53	281	269.06	-0.370052	184	224.72	354	279.94	-0.218846	153	265.14	269	258.37	0.0257669	168	183.26	140	201.56	-0.0946883
BAP3	126	104.16	126	187.56	-0.583933	151	163.55	128	148.16	0.0981949	233	233.23	191	205.24	0.127263	289	297.61	254	271.31	0.0921973	238	290.67	344	283.29	0.0256282	234	269.99	176	219.39	0.206683	176	185.94	187	205.15	-0.0978163
RPS6A	87	80.6	96	145.31	-0.583898	82	81.01	147	149.11	-0.604527	86	75.72	159	154.58	-0.706998	143	140.69	326	273.75	-0.66222	202	167.74	211	222.21	-0.279754	91	106.4	288	242.6	-0.818967	116	109.76	133	167.17	-0.41761
RPL6B	122	100.86	122	181.61	-0.583753	82	88.82	127	147	-0.499405	129	129.13	180	193.42	-0.401487	198	203.9	270	288.4	-0.345288	162	197.85	358	294.82	-0.3972	183	211.42	174	220.68	-0.0426695	131	140.44	173	193.09	-0.316446
TIM17	112	101.42	159	182.45	-0.58286	120	115.18	140	126.39	-0.0921125	107	95.75	206	190.56	-0.683071	201	201.91	287	260.04	-0.251911	191	195.96	229	213.31	-0.0844229	189	196.69	278	261.13	-0.28214	140	129.16	194	224.68	-0.550354
BUB1	93	96.86	143	174.06	-0.581591	75	88.84	138	150.55	-0.522885	133	145.77	191	189.04	-0.258368	99	121.1	274	273.32	-0.809455	199	199.03	308	370.84	-0.619996	104	120.53	243	242.4	-0.694545	130	138.62	147	177.22	-0.244094
TPI1	130	105.54	147	189.15	-0.579293	173	178.47	181	180.59	-0.0117433	222	237.38	218	236.56	0.00344582	427	402.14	270	269.33	0.39964	344	394.29	445	363.46	0.0812029	344	244.53	270	282.2	-0.142734	329	210.75	253	214.09	-0.0156502
GPD2	100	85.41	122	153.15	-0.578823	115	130.13	148	149.63	-0.138637	181	219.18	174	192.63	0.128496	254	260.63	266	288.43	-0.100982	322	265.91	296	293.59	-0.098673	242	263.52	245	271.66	-0.0303087	206	207.04	215	202.61	0.021524
NAM9	76	88.33	138	158.35	-0.578766	167	161.83	227	188.15	-0.149834	210	215.12	260	237.51	-0.0985774	186	208.8	360	319.12	-0.422541	252	293.35	439	341.72	-0.152144	247	236.5	343	265.8	-0.116332	230	205.23	145	187.85	0.088039
SKI2	96	88.94	105	158.93	-0.575593	136	134.36	131	132.88	0.010994	90	79.25	110	106.94	-0.296429	221	217.42	303	254.43	-0.156529	271	225.03	278	292.77	-0.262129	189	224.35	281	227.82	-0.0152809	157	166.13	150	201.03	-0.189644
YVH1	111	106.39	139	189.68	-0.57413	133	141.04	147	144.76	-0.0258527	235	235.23	241	226.76	0.0365135	256	285.14	250	256.52	0.105384	200	252.53	334	280.47	-0.104544	189	240.93	243	256.58	-0.0626819	246	206.1	173	203.64	0.0119494
ATG4	98	97.02	146	173.04	-0.574114	111	121.09	138	142.36	-0.1606	125	131.74	205	191.65	-0.372483	249	234.51	267	274.95	-0.158466	268	256.85	307	289.12	-0.117917	179	265.62	196	248.51	0.0663254	149	178.8	157	199.1	-0.106972
MSS51	145	128.72	159	229.12	-0.573223	121	121.52	129	155.24	-0.243119	0	0	0	0	NA	253	249.76	285	281.35	-0.118651	225	256.42	308	331.38	-0.25557	250	226.72	271	242.68	-0.0677391	182	164.06	224	200.2	-0.19799
YGL152C	142	112.99	202	201.09	-0.572602	145	139.18	202	162.55	-0.154191	347	264.21	299	207.52	0.240487	223	189.76	351	296.47	-0.444297	218	237.98	363	316.4	-0.283783	241	199.19	381	289.85	-0.373541	217	205.21	201	217.45	-0.0576621
NIS1	119	116.53	160	207.35	-0.572526	93	100.73	168	167.62	-0.505325	0	0	263	264.47	-5.5815	19	20.68	356	361.41	-2.81639	179	183.96	353	295.59	-0.472211	203	287.31	352	280.83	0.0227322	167	205.22	175	188.52	0.084449
TDA7	125	119.81	156	212.88	-0.571196	185	196.18	181	178.24	0.0953913	193	193.19	287	270.04	-0.333429	306	340.84	272	279.1	0.199196	239	301.77	402	337.57	-0.111757	251	265.21	374	289.32	-0.0866983	265	200.81	154	178.08	0.119494
STP2	100	104.15	152	185.02	-0.570466	113	133.86	134	146.18	-0.0874191	172	188.51	228	225.65	-0.178965	217	265.44	288	287.28	-0.0787832	307	307.05	227	273.31	0.116003	231	377.48	264	267.02	0.345102	202	287.95	165	232.92	0.211274
RIP1	134	108.78	150	193.01	-0.569431	149	153.71	159	158.64	-0.0313689	0	0	0	0	NA	265	249.57	297	296.26	-0.170869	197	225.8	398	325.07	-0.363044	266	236.1	236	269.41	-0.131457	212	179.38	237	207.74	-0.146024
IRC25	105	86.41	109	153.39	-0.568872	96	96.41	149	142.12	-0.384755	173	176.39	203	224.73	-0.240989	174	215.6	244	265.58	-0.207622	247	247.45	325	292.68	-0.167249	175	218.32	221	237.26	-0.0828307	159	175.71	253	208.9	-0.172121
YHR079C-B	148	141.85	184	251.09	-0.567991	163	172.85	161	158.55	0.0858355	251	251.25	268	252.16	-0.00360104	279	310.76	311	319.11	-0.026431	311	392.68	346	290.55	0.300327	259	260.07	285	268.82	-0.0329665	305	205.94	168	176.33	0.154416
BIG1	111	100.51	155	177.86	-0.566446	146	140.14	160	144.45	-0.0300801	0	0	0	0	NA	313	314.41	320	289.94	0.0807563	285	292.4	242	225.42	0.259145	270	290.59	299	257.97	0.118636	233	206.96	181	201.46	0.0268034
STM1	135	119.84	147	211.83	-0.566026	139	139.6	129	155.24	-0.105474	243	243.8	227	236.96	0.028339	301	297.15	237	233.97	0.238139	297	338.47	276	296.95	0.13046	308	235.32	318	275.29	-0.156264	197	187.71	177	177.07	0.0580347
SXM1	112	90.92	125	160.84	-0.56569	130	134.11	136	135.69	-0.0116263	250	267.32	160	173.63	0.429511	219	206.25	266	265.34	-0.250848	221	253.31	300	245.03	0.0331005	261	256.68	195	238.09	0.0748785	191	185.95	216	180.24	0.0310191
PEX13	112	99.42	122	175.8	-0.565658	133	133.57	111	133.58	-7.4308e-05	163	163.54	214	223.39	-0.310232	209	206.33	276	272.47	-0.27688	252	287.19	225	242.08	0.170229	228	197	307	273.73	-0.327522	186	199.79	210	184.97	0.0766742
GDA1	123	99.85	137	176.28	-0.564096	120	123.79	181	180.59	-0.375119	7	7.49	135	146.5	-2.85494	185	174.23	278	277.31	-0.462636	176	201.73	435	355.29	-0.56387	229	247.11	269	289.05	-0.156181	167	162.04	234	203.66	-0.227354
REG1	145	119.87	142	211.38	-0.563662	172	186.3	150	173.62	0.0700994	238	238.24	223	239.62	-0.00575169	278	286.28	280	299.09	-0.0436251	279	340.74	369	303.88	0.114132	247	261.94	199	197.24	0.282447	197	178.9	218	206.41	-0.142296
YJR124C	132	109.12	129	192.03	-0.561275	164	177.64	136	157.42	0.120123	200	200.2	198	212.76	-0.0605545	277	285.25	262	279.86	0.0190092	227	277.23	355	292.35	-0.0529183	234	266.35	208	236.2	0.119655	178	189.09	211	212.27	-0.115061
ERG10	125	112.07	199	197.01	-0.56031	158	143.49	181	167.39	-0.153072	230	181.42	202	193.38	-0.0635033	258	260.07	328	296.25	-0.129785	256	278.45	417	343.41	-0.209009	291	224.51	330	287.24	-0.245429	224	205.22	290	216.44	-0.0529794
PMA2	152	118.08	153	207.22	-0.5588	74	80.73	180	137.91	-0.530405	227	235.83	225	222.69	0.0570814	310	308.16	316	327.77	-0.0614995	248	294.44	252	243.87	0.187738	277	267.6	383	312.99	-0.156138	164	189.72	184	203.59	-0.0702016
MAP2	90	89.1	132	156.45	-0.558188	140	152.73	161	166.09	-0.0833348	230	242.39	229	214.09	0.123609	349	328.68	259	266.71	0.208218	336	322.02	298	280.64	0.137085	242	337.73	192	260.64	0.258234	250	265.94	167	212.33	0.224184
YOR364W	142	112.99	199	198.1	-0.557696	188	180.45	185	148.87	0.191212	378	287.82	282	195.72	0.384022	22	18.72	347	293.1	-2.70229	340	371.16	322	280.66	0.278623	327	273.72	375	304.03	-0.104658	242	249.6	220	224.75	0.10443
YKL031W	115	102.09	124	178.68	-0.555575	134	134.58	133	160.05	-0.172153	265	265.87	185	193.11	0.318337	264	260.62	298	294.19	-0.120726	250	284.91	352	378.72	-0.283757	300	279.42	277	267.01	0.0452642	190	186.64	205	220.45	-0.165672
COG6	93	91.07	123	159.4	-0.555122	78	84.49	145	144.67	-0.532944	95	97.09	195	196.09	-0.697775	153	166.53	245	248.72	-0.399178	165	169.57	350	293.08	-0.544706	123	159.86	246	244.87	-0.424269	144	146.7	169	201.3	-0.314569
YNL058C	112	109.68	148	191.8	-0.55501	73	79.07	159	158.64	-0.69002	235	240.17	252	253.41	-0.0534451	217	236.19	325	329.93	-0.333045	302	310.37	324	271.31	0.134041	217	224.04	279	265.26	-0.168195	211	163.21	186	220.25	-0.298147
IES5	99	103.1	148	180.15	-0.553973	128	151.63	141	153.82	-0.0142465	161	176.46	274	271.18	-0.427718	168	205.5	288	287.28	-0.333632	269	269.04	247	297.4	-0.0998648	163	187.66	242	257.6	-0.315336	168	187.06	148	204.08	-0.0866391
PGC1	120	97.42	132	169.85	-0.551542	150	154.74	176	175.6	-0.125699	250	267.32	180	195.33	0.312383	334	314.56	328	327.19	-0.0392439	313	358.76	374	305.47	0.160317	335	264.86	245	270.78	-0.0220231	297	207.12	311	255.72	-0.209871
COX9	130	103.44	181	180.18	-0.550878	139	133.42	188	151.29	-0.124817	224	170.56	305	211.68	-0.214856	263	223.79	355	299.85	-0.291445	249	271.82	352	306.81	-0.12067	232	200.18	340	263.02	-0.271825	177	161.7	190	207.74	-0.249181
YPL277C	121	110.12	216	191.74	-0.550731	240	184.81	190	154.95	0.175189	354	298.53	305	240.57	0.215055	450	339.13	372	283.71	0.177857	406	418.7	477	280.33	0.400012	509	509	455	455	0.111918	300	300	217	217	0.322615
MSK1	98	95.97	129	167.18	-0.550633	99	107.23	137	136.69	-0.240746	0	0	225	226.26	-5.42609	225	244.9	285	289.33	-0.166093	235	241.52	319	267.12	-0.10035	142	208.06	273	278.28	-0.289594	160	167.65	177	214.43	-0.24481
RPL42A	93	108.09	164	188.19	-0.550579	132	127.91	188	155.83	-0.196048	0	0	0	0	NA	171	191.96	299	265.05	-0.321201	143	166.46	444	345.62	-0.727485	149	161.28	291	276.97	-0.53819	161	155	148	210.16	-0.30276
SUN4	108	105.76	142	184.03	-0.549935	118	127.81	148	147.66	-0.143323	2	2.04	200	201.12	-4.197	125	136.06	293	297.45	-0.778184	256	263.1	340	284.71	-0.0786495	150	208.46	277	289.04	-0.325486	185	204.65	165	203.18	0.00717374
ATS1	123	101.22	125	175.91	-0.548514	169	169.73	168	160.24	0.0571894	0	0	118	130.63	-4.87999	231	286.23	266	289.53	-0.0114236	286	286.53	425	382.73	-0.288612	189	234.33	278	266.12	-0.126709	219	196.68	262	196.54	0.000708466
YCK3	121	96.28	168	167.24	-0.547798	154	147.82	180	144.85	0.0201588	288	219.29	316	219.32	-0.000136175	157	133.6	401	338.71	-0.925785	362	395.18	362	315.52	0.224482	447	335.96	460	281.99	0.174553	253	212.22	219	231.63	-0.0871247
SRP40	89	92.69	132	160.67	-0.545566	112	132.67	136	148.37	-0.111052	216	236.74	310	306.81	-0.258305	128	156.57	340	339.16	-0.769546	275	275.04	248	298.6	-0.0819025	239	195.75	270	262.09	-0.290562	197	175.46	171	199.25	-0.126472
IBD2	145	138.97	176	240.18	-0.544115	146	154.82	171	168.4	-0.0835613	204	204.2	260	244.64	-0.179882	272	302.96	340	348.87	-0.140666	285	359.86	312	262	0.316336	246	258.95	315	261.22	-0.00869454	285	212.25	168	187.55	0.123102
EMI1	87	87.57	143	151.55	-0.543699	138	148.41	163	138.9	0.0657663	0	0	157	139.93	-4.94826	245	230.74	252	241.3	-0.0445606	197	240.59	330	260.96	-0.0809497	203	794.68	218	267.11	1.0878	174	345.83	144	201.75	0.536861
HAT2	135	109.59	147	189.15	-0.541984	77	79.43	168	167.62	-0.74026	18	19.25	230	249.59	-2.51566	324	305.14	346	345.14	-0.122801	239	273.94	473	386.32	-0.342698	228	276.83	267	253.3	0.0884947	230	224.66	229	203.32	0.099342
ICL1	128	125.35	147	216.15	-0.541533	173	166.06	149	156.91	0.0563278	243	267.67	159	172.54	0.437076	244	285.08	260	284.08	0.00350165	302	320.3	295	298.04	0.0717979	319	267.86	172	251.67	0.0621065	216	248.06	157	198.27	0.223033
NOP16	149	145.91	171	251.44	-0.541353	186	178.53	160	168.49	0.0575484	148	163.02	244	264.78	-0.482681	271	316.62	282	308.11	0.0271585	262	277.88	347	350.58	-0.231656	256	206.89	222	251.47	-0.194283	179	193.94	163	210.24	-0.0803031
CBS1	169	131.29	167	226.18	-0.540746	132	144	171	131.01	0.0938561	214	222.33	197	194.97	0.130689	246	244.54	255	264.49	-0.0781173	196	232.7	256	247.74	-0.0623699	227	245.84	266	254.07	-0.0327977	209	203.85	159	174.47	0.15481
COX23	108	105.76	124	182.33	-0.540704	148	142.06	131	137.95	0.02915	153	168.53	159	172.54	-0.0233782	203	237.17	234	255.67	-0.0748065	269	285.3	260	262.68	0.082304	255	227.51	190	253.19	-0.106502	171	191.44	156	196.94	-0.0281795
HXK2	110	101.91	116	175.58	-0.539919	120	118.56	140	142.01	-0.179096	220	193.71	213	207.07	-0.0663633	220	216.44	355	298.1	-0.318855	352	292.3	299	314.88	-0.0741664	209	252.41	386	324.17	-0.249339	186	190.98	143	209.49	-0.0920469
RRG7	134	114.45	157	197.09	-0.539884	67	75.82	154	155.69	-0.712804	151	182.85	177	195.95	-0.0688297	211	216.5	252	273.25	-0.231841	214	176.72	281	278.71	-0.453544	193	189.1	184	224.27	-0.169749	177	181.02	227	205.62	-0.126765
RTS1	117	99.93	137	171.98	-0.538749	88	99.58	148	149.63	-0.403873	158	191.33	174	192.63	-0.00673647	211	216.5	247	267.83	-0.21188	328	270.86	293	290.61	-0.0701301	151	175.31	250	262.93	-0.40344	155	183.18	250	205.17	-0.112788
YNL034W	124	121.43	161	208.65	-0.5379	153	165.72	131	130.7	0.235789	215	219.73	208	209.16	0.0490711	234	254.7	265	269.02	-0.0544911	261	268.24	283	236.98	0.123417	250	293.86	270	269.92	0.0846771	234	221.16	192	213.23	0.0363476
COX19	87	90.61	128	155.8	-0.537431	122	144.52	119	129.82	0.106491	210	230.16	244	241.49	-0.0478504	161	196.94	317	316.21	-0.4716	251	251.04	244	293.78	-0.156642	237	182.81	284	252.05	-0.319684	194	166.99	210	201.97	-0.189154
YPL035C	108	106.92	155	183.71	-0.537397	160	174.55	142	146.49	0.174164	257	270.85	230	215.03	0.229833	312	293.84	302	310.99	-0.0565383	331	317.23	347	326.79	-0.0295988	263	280.86	202	271.9	0.0323051	231	230.22	180	208.35	0.0993621
POL12	117	104.89	182	180.18	-0.53709	182	165.29	158	146.12	0.122485	341	268.97	281	269.01	-0.000148154	324	326.61	317	286.32	0.131227	244	265.39	343	282.47	-0.0621449	359	284	285	238.64	0.173351	217	184.15	285	207.69	-0.119684
RPL34B	97	92.97	117	159.66	-0.536315	21	22.27	143	140.82	-1.80739	0	0	0	0	NA	26	28.96	257	263.71	-2.17877	120	151.52	225	188.94	-0.219412	97	127.55	264	265.68	-0.729732	113	96.54	154	179.13	-0.613416
YDL206W	148	122.35	141	209.89	-0.536311	133	144.06	143	165.52	-0.137968	148	148.15	195	209.53	-0.344676	250	257.44	276	294.81	-0.135054	180	219.83	316	260.23	-0.168008	174	204.33	251	269.37	-0.275173	142	151.03	165	181.88	-0.184752
SND1	99	91.72	104	157.41	-0.535602	124	122.51	135	136.94	-0.110497	188	165.54	211	205.13	-0.213272	286	281.37	383	321.61	-0.133226	435	361.22	300	315.94	0.133539	221	252.75	342	290.37	-0.138244	199	205.57	148	205.07	0.00242342
YJL135W	99	91.72	104	157.41	-0.535602	154	152.15	141	143.03	0.0613962	251	221.01	216	209.99	0.0509117	300	295.15	332	278.78	0.0568625	416	345.44	257	270.65	0.243195	242	305.32	304	283.61	0.0735105	216	221.27	166	223.46	-0.00980466
ADE17	103	107.27	151	183.8	-0.534646	102	120.83	117	127.64	-0.0543912	302	330.99	215	212.79	0.440111	262	320.48	272	271.32	0.165957	316	316.05	241	290.17	0.0851522	308	279.01	270	259.8	0.0710715	202	204.74	189	205.16	-0.00203933
CWC25	83	96.47	144	165.24	-0.533888	83	80.43	183	151.68	-0.6286	134	137.26	252	230.2	-0.514147	157	176.24	297	263.28	-0.399504	167	194.4	400	311.37	-0.46914	115	128.89	270	258.85	-0.693417	125	128.13	135	190.48	-0.393964
RHO4	109	104.47	131	178.77	-0.533252	167	177.09	152	149.68	0.167131	289	289.29	261	245.58	0.163194	310	345.29	343	351.95	-0.0190498	287	362.38	332	278.79	0.26141	269	308.67	252	231.67	0.285886	306	244.44	197	248.01	-0.0144405
SPC2	130	106.98	130	182.94	-0.532664	155	155.67	157	149.75	0.0385188	120	122.35	153	169.38	-0.323005	104	128.87	235	255.79	-0.681725	50	50.09	201	181.01	-1.27047	161	235.29	266	273.29	-0.149126	158	189.18	199	147.85	0.245032
YJL032W	68	61.58	92	105.57	-0.532356	195	187.17	122	110.14	0.526555	2	1.79	77	71.23	-3.25381	0	0	55	49.83	-3.92849	50	51.3	95	88.49	-0.537131	0	0	0	0	NA	0	0	0	0	NA
NFT1	95	98.94	139	169.19	-0.532345	144	170.58	152	165.82	0.0281342	232	254.27	285	282.07	-0.103372	339	414.67	321	320.2	0.257828	271	271.04	278	334.72	-0.210328	309	294.22	315	284.34	0.0340394	211	204.15	177	197.72	0.0318446
MNP1	133	120.43	179	205.4	-0.530478	150	143.98	183	165.21	-0.136656	235	210.3	266	246.06	-0.156352	268	269.21	318	288.13	-0.067677	269	275.98	277	258.02	0.06704	236	258.7	326	279.08	-0.0755482	211	189.41	179	206.07	-0.0838773
INP52	125	122.41	161	208.65	-0.529927	139	150.56	153	152.65	-0.0136957	211	215.64	249	250.39	-0.148769	295	321.09	263	266.99	0.183881	290	298.04	432	361.75	-0.193137	193	242.3	330	266.12	-0.0934027	238	218.84	195	236.81	-0.078572
YIL055C	127	121.72	152	207.42	-0.52965	118	125.13	163	160.52	-0.247316	118	118.12	190	178.77	-0.411547	242	269.55	315	323.22	-0.180965	242	305.56	430	361.08	-0.166452	243	290.42	242	257.68	0.119174	261	204.63	198	226	-0.0988716
RKM1	162	131.51	174	223.89	-0.528953	180	185.69	138	137.68	0.29728	198	211.72	289	313.61	-0.391357	433	407.79	277	276.31	0.388066	307	351.88	440	359.37	-0.0210032	308	300.96	236	279.69	0.0730437	232	204.84	232	269.96	-0.274872
YER119C-A	130	103.44	177	176.2	-0.528666	158	151.66	165	132.78	0.132017	321	244.41	306	212.38	0.139856	224	190.61	334	282.12	-0.390409	229	249.99	318	277.17	-0.102819	268	274.43	332	267.78	0.0244403	196	200.4	165	201.82	-0.00702591
OPI10	165	140.92	191	239.77	-0.528579	173	195.77	169	170.86	0.135355	220	266.41	214	236.91	0.116891	317	325.27	285	309.03	0.0510562	338	279.12	275	272.76	0.0229663	262	249.25	248	269.89	-0.0792524	203	191.68	242	206.28	-0.0730398
TGS1	121	98.23	130	167.27	-0.528129	114	117.6	120	119.73	-0.0178002	53	56.67	182	197.5	-1.23605	170	160.1	241	240.4	-0.40443	156	178.81	334	272.8	-0.420497	196	179.23	211	262.64	-0.380351	131	111.76	225	167.53	-0.401852
FPS1	161	132.49	160	225.16	-0.527216	122	122.53	195	186	-0.414625	111	113.18	210	232.48	-0.71532	251	311.01	272	296.06	0.0491011	265	265.49	385	346.71	-0.266032	220	189.3	273	267.31	-0.343541	149	144.77	234	197.79	-0.310219
PDR12	112	110.88	159	188.45	-0.526698	223	243.28	164	169.18	0.361458	261	275.06	279	260.84	0.0528846	432	406.85	380	391.32	0.0388216	298	285.6	372	350.33	-0.203638	300	305.82	226	263.3	0.149176	201	210.62	183	206.17	0.0212525
MEP2	148	114.98	144	195.03	-0.52485	114	124.37	173	132.54	-0.0631317	252	261.81	210	207.84	0.229863	253	251.5	276	286.28	-0.129046	197	233.89	291	281.61	-0.184951	280	275.44	245	260.38	0.0560185	206	205.26	186	205.17	0.000436438
ERG5	124	102.04	123	173.09	-0.524455	114	114.49	151	144.03	-0.227757	0	0	0	0	NA	213	263.93	262	285.17	-0.0771204	325	325.6	90	81.05	1.38141	188	242.56	248	249.64	-0.0286543	179	188.66	244	196.91	-0.0425794
YML058C-A	120	98.75	119	167.46	-0.524031	130	130.56	166	158.34	-0.191577	0	0	0	0	NA	125	154.89	246	267.76	-0.544668	214	214.39	377	339.51	-0.457994	140	193.53	245	247.01	-0.242883	135	149.07	302	213.66	-0.357954
RDL2	113	100.31	118	170.04	-0.523712	129	129.56	159	191.34	-0.387432	300	300.99	267	278.71	0.0766406	309	305.05	256	252.72	0.187517	337	384.05	280	301.25	0.242119	382	288.77	294	256.83	0.116787	233	193.08	212	205.57	-0.0623689
ARX1	132	107.16	141	181.43	-0.522755	121	124.83	143	142.67	-0.132587	142	151.84	171	185.56	-0.199361	241	226.97	288	287.28	-0.234718	179	205.17	367	299.75	-0.377578	198	188.46	236	276.19	-0.380525	162	145.17	241	205.23	-0.344222
ICT1	170	139.9	168	236.42	-0.52178	152	152.66	197	187.9	-0.206475	173	176.39	210	232.48	-0.274746	238	294.9	331	360.28	-0.199632	306	306.56	291	262.06	0.156288	236	277.46	276	261.23	0.0600524	241	244.2	270	206.98	0.164632
HDA2	123	117.89	146	199.24	-0.521318	117	124.07	151	148.7	-0.17976	136	136.14	176	165.6	-0.194593	198	220.54	293	300.64	-0.308631	168	212.13	332	278.79	-0.272137	142	177.86	252	259.38	-0.375539	197	164.93	172	207.99	-0.23072
RPL40B	162	125.85	157	212.64	-0.521287	135	147.28	207	158.59	-0.0735056	285	296.09	228	225.65	0.270628	289	287.28	333	345.4	-0.183662	270	320.56	287	277.74	0.142905	293	297.25	328	264.2	0.117448	251	242.98	178	199.58	0.195873
TOM5	94	94.62	151	160.03	-0.521209	139	149.49	160	136.34	0.091437	231	219.23	273	243.31	-0.103765	208	195.89	264	252.79	-0.253862	183	223.5	377	298.13	-0.287003	125	439.27	212	266.98	0.496476	160	350.74	173	206.15	0.529449
SIK1	107	124.37	183	209.99	-0.520541	130	125.98	174	144.22	-0.13422	215	220.24	266	242.99	-0.0978792	178	199.82	354	313.8	-0.449529	206	239.8	333	259.21	-0.0775223	224	187.84	316	255.05	-0.304473	209	172.82	121	198.07	-0.135636
YNL120C	116	113.59	148	191.8	-0.520293	75	81.24	174	173.6	-0.752856	0	0	0	0	NA	160	174.15	329	334	-0.648488	185	190.13	313	262.1	-0.31958	121	153.44	304	247.89	-0.477205	177	152.97	152	175.3	-0.135429
UBP15	114	97.37	131	164.45	-0.519933	97	109.76	132	133.45	-0.193827	167	202.23	169	187.09	0.0774178	283	290.38	238	258.07	0.11753	375	309.67	256	253.91	0.197821	190	214.17	245	260.76	-0.196	176	163.07	251	205.41	-0.229571
LAM4	147	143.95	165	242.61	-0.51918	166	159.34	148	155.86	0.0219429	261	287.49	172	186.65	0.430082	270	315.45	271	296.1	0.0630965	284	301.21	337	340.48	-0.122167	315	275.53	208	282.8	-0.0259505	200	211.12	170	222.23	-0.0510505
SLM2	164	140.07	188	236.01	-0.518846	180	203.69	172	173.89	0.157339	300	363.28	206	228.05	0.463982	359	368.37	280	303.61	0.192767	326	269.21	240	238.04	0.122569	258	258.68	266	283.8	-0.0923371	181	197.84	229	205.14	-0.0360551
DOS2	142	115.28	151	194.29	-0.518485	172	177.44	169	168.61	0.0507507	270	288.71	200	217.03	0.284248	255	240.16	339	338.16	-0.341011	322	369.07	369	301.38	0.202008	316	266.41	261	285.66	-0.0695138	300	229.28	278	237.76	-0.0361629
PRK1	138	132.27	163	222.44	-0.516766	149	158.01	158	155.59	0.0153362	184	184.18	233	219.23	-0.173344	211	235.02	289	296.54	-0.231632	249	314.4	311	261.16	0.184887	217	259.58	272	264.16	-0.0174235	268	214.94	176	189.22	0.126819
VPS75	132	112.74	151	189.56	-0.516052	81	91.66	168	169.85	-0.611849	142	171.95	183	202.59	-0.163106	174	178.54	279	302.53	-0.525082	268	221.31	314	311.44	-0.34034	151	192.47	273	277.17	-0.36311	127	143.62	233	205.66	-0.356965
GCD11	110	99.61	146	167.53	-0.515862	104	99.83	154	139.03	-0.328421	209	187.03	225	208.14	-0.106402	182	182.82	307	278.16	-0.417828	211	216.48	347	323.22	-0.399315	195	230.04	315	282.89	-0.205996	154	143.48	165	205.14	-0.355414
GSM1	134	106.62	180	179.19	-0.515405	132	126.7	176	141.63	-0.11057	204	155.33	260	180.45	-0.149011	365	310.59	323	272.82	0.129217	266	290.38	415	361.72	-0.219003	274	263.58	341	265.33	-0.00659248	218	183.87	200	199.42	-0.0807623
CDC48	127	113.86	193	191.07	-0.514146	180	163.47	198	183.11	-0.112805	17	13.41	203	194.34	-2.60682	303	305.44	335	302.57	0.00940975	365	397	375	308.82	0.250461	398	265.32	320	260.32	0.0189529	240	205.11	282	215.2	-0.0477939
GIS4	148	121.79	145	204.05	-0.512778	124	124.53	163	155.47	-0.22032	236	240.63	188	208.13	0.144452	198	245.34	312	339.6	-0.323996	274	274.5	331	298.08	-0.0821235	208	272.31	271	266.21	0.0225718	228	205.19	327	238.4	-0.149338
HOF1	124	112.85	213	189.08	-0.512563	197	151.7	204	166.37	-0.0917317	229	193.12	329	259.51	-0.294165	415	312.76	378	288.28	0.0812333	231	238.22	512	300.9	-0.232712	204	204	436	436	-0.756923	247	247	222	222	0.106257
RPL23A	106	104.94	148	175.41	-0.509938	109	118.91	148	152.68	-0.248131	139	146.49	208	194.46	-0.281595	221	208.14	252	259.5	-0.219599	245	234.81	286	269.34	-0.136654	164	261.77	194	253.82	0.0307217	164	202.92	149	199.11	0.0188605
VPS62	106	103.8	118	173.51	-0.509928	178	170.86	154	162.17	0.0518876	268	295.2	192	208.35	0.347027	302	352.84	300	327.78	0.073456	329	348.94	308	311.18	0.114182	345	295.22	239	296.93	-0.00575614	223	218.81	174	210.73	0.0374517
TAO3	136	123.15	179	205.4	-0.508326	207	198.69	178	160.7	0.211023	185	165.55	250	231.26	-0.332562	309	310.39	357	323.46	-0.0411161	264	270.85	445	414.5	-0.424232	304	274.67	376	260.82	0.0515473	241	188.74	176	211.43	-0.112958
RPL24B	129	126.32	143	210.27	-0.506433	167	160.3	151	159.02	0.00796718	191	210.39	204	221.37	-0.0506379	252	294.42	289	315.76	-0.0697463	252	267.27	263	265.71	0.00583201	275	242.14	209	263.05	-0.0825011	227	217.46	161	210.26	0.0335133
ATG36	104	96.35	106	160.44	-0.505821	172	169.93	139	141	0.185427	198	174.34	197	191.52	-0.0934731	269	264.65	288	241.84	0.0897769	358	297.28	212	223.26	0.285227	222	265.28	308	239.64	0.101246	177	196.86	141	197.5	-0.00322939
MSC1	109	113.52	155	188.67	-0.504536	99	117.27	118	128.73	-0.0924852	98	107.41	218	215.76	-0.69287	153	187.15	248	247.38	-0.27772	191	191.03	205	246.83	-0.255091	176	206.08	265	267.26	-0.258851	144	156.33	147	185.19	-0.168422
VPS64	114	105.62	116	175.58	-0.504503	117	115.59	146	148.1	-0.245954	172	151.45	204	198.32	-0.268075	145	142.65	306	256.95	-0.585386	201	166.91	240	252.75	-0.412921	0	0	0	0	NA	0	0	0	0	NA
DIP5	115	98.22	130	163.2	-0.503746	90	101.84	131	132.44	-0.260478	219	265.2	206	228.05	0.150308	289	296.54	254	275.42	0.0736272	365	301.41	276	273.75	0.0959221	236	269.38	249	261.96	0.0278264	217	204.82	221	202.59	0.0108938
NHP10	126	97.88	120	162.53	-0.503089	104	113.46	196	150.17	-0.27818	0	0	0	0	NA	233	231.61	247	256.2	-0.100491	230	273.07	270	261.28	0.0439709	172	182.77	245	250.5	-0.313758	181	184.12	177	205.22	-0.107939
SLX5	124	96.33	118	159.82	-0.502178	98	106.91	193	147.87	-0.321776	112	116.36	228	225.65	-0.658161	189	187.88	248	257.23	-0.312739	185	219.64	315	304.83	-0.326497	205	200.41	306	268.3	-0.290483	144	147.13	159	185.79	-0.231895
BRX1	81	94.15	136	156.06	-0.501173	121	117.26	184	152.51	-0.26088	152	155.7	253	231.12	-0.392921	156	175.12	357	316.46	-0.589186	167	194.4	397	309.03	-0.46162	190	191.84	360	289.81	-0.410809	164	150.59	135	184.66	-0.202738
AEP1	117	117.77	184	195.01	-0.500977	129	138.74	158	134.64	0.0297792	44	41.76	204	181.81	-1.45284	266	250.52	288	275.77	-0.0956643	224	273.57	370	292.59	-0.066978	152	265.22	245	260.16	0.0191898	162	220.56	147	210.01	0.0487879
IPK1	138	125.59	234	207.72	-0.50004	158	121.67	182	148.42	-0.197263	195	164.44	294	231.9	-0.342001	258	194.44	372	283.71	-0.376218	197	203.16	517	303.84	-0.400883	303	303	459	459	-0.414199	173	173	215	215	-0.216223
IMP1	124	102.04	120	168.87	-0.499916	141	141.61	153	145.94	-0.0299107	170	173.33	168	185.99	-0.0701051	172	213.12	231	251.43	-0.164597	290	290.53	267	240.45	0.188481	176	200.94	261	279.44	-0.328389	153	161.69	274	208.43	-0.252543
SSB2	115	104.66	195	173.1	-0.499403	133	102.41	194	158.21	-0.431522	144	121.44	279	220.07	-0.590858	328	247.19	381	290.57	-0.161086	2	2.06	303	178.07	-4.06936	455	455	397	397	0.136041	241	241	228	228	0.0552157
EXG2	163	156.23	189	257.92	-0.498809	203	215.27	181	178.24	0.187802	183	183.18	261	245.58	-0.291773	345	384.27	247	253.44	0.414879	309	390.16	417	350.17	0.107846	272	288.16	389	295.16	-0.0239197	301	227.25	168	196.18	0.146325
YNL193W	132	130.68	182	215.71	-0.498185	154	168	148	152.68	0.0950262	249	262.42	246	229.99	0.131375	368	346.58	313	322.32	0.0723523	346	331.6	356	335.27	-0.0109738	254	295.9	229	255.1	0.147827	241	214.25	170	216.79	-0.0117312
SGT1	130	116.55	194	192.06	-0.496137	157	142.59	176	162.76	-0.13144	0	0	0	0	NA	243	244.95	311	280.9	-0.136424	225	244.73	413	340.11	-0.327972	411	355.14	324	281.94	0.230089	207	205.27	275	218.22	-0.0608898
FMT1	112	110.88	154	182.52	-0.494897	162	176.73	174	179.5	-0.0154652	186	196.02	257	240.27	-0.202611	301	283.48	291	299.67	-0.0553504	249	238.64	312	293.83	-0.207261	227	244.24	204	271.04	-0.103712	214	202.79	165	199.15	0.018023
BEM2	121	121.8	189	200.31	-0.494289	108	116.15	171	145.71	-0.225003	123	116.73	228	203.2	-0.550706	124	116.78	294	281.51	-0.874895	159	194.18	238	188.21	0.0310647	0	0	0	0	NA	0	0	0	0	NA
SHG1	132	107.16	137	176.28	-0.494119	132	136.17	172	171.61	-0.229814	60	64.16	226	245.25	-1.3295	314	295.72	302	301.25	-0.0184656	260	298.01	420	343.04	-0.140281	312	296.89	237	263.29	0.119677	251	220.63	246	212.09	0.0392947
PMP3	123	117.89	142	193.78	-0.493672	116	123.01	161	158.55	-0.251995	156	156.16	225	211.71	-0.302665	216	240.59	272	279.1	-0.147905	208	262.63	335	281.31	-0.0684592	133	160.42	269	266.07	-0.503501	220	184.93	180	207.45	-0.114329
UBR1	139	136.12	152	223.5	-0.493019	135	129.58	156	164.28	-0.235655	232	255.55	169	183.39	0.33027	278	324.8	243	265.5	0.200909	301	319.24	299	302.09	0.0550409	271	227.91	191	258.96	-0.127199	162	165.66	159	204.77	-0.210803
DIB1	104	120.88	173	198.52	-0.492878	133	128.88	171	141.74	-0.0944138	165	169.02	217	198.23	-0.158544	158	177.37	322	285.44	-0.473669	177	206.04	435	338.61	-0.494886	219	290.17	323	276.16	0.0493123	198	205.23	160	217.72	-0.0588003
SEC20	123	111.38	159	182.45	-0.490056	112	107.5	155	139.93	-0.261513	127	113.65	235	217.39	-0.644398	167	167.75	308	279.07	-0.506621	186	190.83	316	294.34	-0.431518	163	181.86	306	262.92	-0.366925	141	136.72	154	179.67	-0.27145
SKN7	122	119.47	133	195.56	-0.489567	166	159.34	154	162.17	-0.017496	244	268.77	219	237.65	0.122572	230	268.72	255	278.61	-0.0360114	229	242.88	281	283.9	-0.155462	252	209.05	196	257.78	-0.208633	202	196.43	150	194.07	0.0120256
YGL214W	132	109.12	120	178.63	-0.489328	120	129.98	119	137.74	-0.057557	210	210.21	174	186.97	0.116571	208	214.19	242	258.5	-0.187235	195	238.15	18	14.82	2.71582	176	222.94	201	237.65	-0.0636199	144	161.35	166	189.54	-0.160108
PIB2	130	118.31	218	193.52	-0.48881	109	83.93	174	141.9	-0.520318	202	170.35	268	211.39	-0.214716	375	282.61	362	276.08	0.0232938	268	276.38	488	286.8	-0.0368774	392	392	409	409	-0.0423475	251	251	215	215	0.154151
SDP1	132	129.26	163	211.24	-0.488185	198	214.46	142	141.67	0.412241	294	300.46	215	216.2	0.327819	317	345.04	268	272.07	0.236826	348	357.65	306	256.24	0.332337	322	307.92	297	261.38	0.163289	223	192.13	221	210.79	-0.0922317
MSA1	117	99.93	130	163.2	-0.486658	129	145.98	146	147.61	-0.0110289	165	199.81	199	220.31	-0.0972052	179	183.67	248	268.91	-0.379518	331	273.34	281	278.71	-0.0193851	164	244.13	219	241.6	0.0103747	199	230.77	208	190.78	0.189397
PRX1	116	114.84	158	187.26	-0.485614	137	149.46	131	135.14	0.100014	220	231.85	209	195.39	0.170292	312	293.84	270	278.04	0.0550777	331	317.23	306	288.18	0.0957251	230	283.93	204	263.49	0.0744401	233	247.09	168	201.45	0.203299
LTE1	152	120.95	198	197.1	-0.485161	137	131.5	182	146.46	-0.106974	21	15.99	305	211.68	-2.52716	153	130.19	339	286.34	-0.78402	142	155.02	353	307.68	-0.682321	168	136.93	383	298.46	-0.775235	124	120.05	207	205.24	-0.532837
FRA1	144	118.5	137	192.79	-0.483459	161	161.69	160	152.61	0.0574296	222	226.35	215	238.02	-0.0500566	284	351.9	327	355.92	-0.0113269	350	350.64	306	275.57	0.240144	230	287.46	271	279.63	0.0275194	212	216.99	252	205.8	0.052697
TIF3	117	115.83	159	188.45	-0.483405	144	157.09	165	170.22	-0.0797848	214	225.53	244	228.12	-0.0113685	314	295.72	278	286.28	0.0323316	321	307.64	306	288.18	0.0651262	235	244.3	221	278.17	-0.129339	195	156.23	194	230.91	-0.38864
TPO4	190	147.6	177	239.73	-0.482418	163	177.82	177	135.61	0.26925	291	302.32	238	235.55	0.248629	221	219.69	266	275.9	-0.226897	241	286.13	352	340.64	-0.173822	282	265.15	255	254.93	0.0391561	192	189.88	220	206.23	-0.0821843
IAH1	140	124.28	140	201.74	-0.481373	140	140.6	146	175.69	-0.221391	215	215.71	274	286.02	-0.280992	291	287.28	402	396.86	-0.322168	256	291.74	302	324.92	-0.107367	266	231.28	294	238.01	-0.0285619	297	238.59	229	204.72	0.152413
YJL211C	146	135.26	145	219.47	-0.481197	133	131.4	157	159.26	-0.19097	250	220.13	277	269.29	-0.200745	291	286.29	382	320.77	-0.113345	279	231.68	323	340.16	-0.382687	250	265.23	334	247.48	0.0689982	201	192.84	190	205.16	-0.0616195
SAE2	142	112.99	184	183.17	-0.479749	184	176.61	177	142.43	0.213743	311	236.8	298	206.82	0.134758	352	299.53	413	348.84	-0.151928	333	363.52	347	302.45	0.183365	370	305.14	439	279.77	0.0865067	242	215.68	196	218.94	-0.0149332
GPA1	122	110.47	156	179.01	-0.479257	135	129.58	185	167.02	-0.252097	255	228.19	229	211.84	0.0740106	319	320.44	368	333.43	-0.0396167	376	385.76	266	247.77	0.441276	323	301.39	331	285.49	0.0540139	271	256.21	191	217.45	0.163336
CHS1	131	129.69	177	209.78	-0.477987	109	118.91	151	155.77	-0.268038	188	198.13	249	232.79	-0.160465	285	268.41	311	320.26	-0.176016	266	254.93	330	310.78	-0.197394	198	230.81	231	255.51	-0.10125	174	149.42	164	205.64	-0.317547
YTA7	104	99.68	118	161.03	-0.475834	127	134.68	156	153.62	-0.130671	194	194.19	172	161.84	0.181205	254	282.92	315	323.22	-0.13273	187	236.12	385	323.3	-0.313103	157	211.16	300	268.93	-0.240822	221	160.29	148	165.03	-0.0289645
PEX2	146	135.26	144	217.96	-0.474324	117	115.59	157	159.26	-0.318134	193	169.94	257	249.85	-0.383543	293	288.26	345	289.7	-0.00496587	261	216.73	319	335.95	-0.436679	255	260.99	312	211.98	0.207108	204	193.85	183	208.2	-0.0710607
CDC8	110	99.61	140	160.65	-0.474182	154	147.82	192	173.33	-0.158213	381	340.95	310	286.77	0.172503	334	335.51	333	301.72	0.10582	321	329.33	272	253.36	0.261342	72	71.33	383	259.87	-1.28278	283	204.24	170	192.68	0.0579727
CRC1	126	111.85	125	180.12	-0.4731	126	126.54	124	149.22	-0.163671	127	127.42	221	230.69	-0.590094	221	218.17	287	283.33	-0.260288	216	246.16	211	227.02	0.0806026	269	265.29	293	271.21	-0.0219879	182	205.11	221	198.4	0.0330971
SCO1	97	94.99	118	152.92	-0.472189	144	155.97	124	123.72	0.229983	6	6.13	157	157.88	-3.10384	226	245.99	273	277.15	-0.118813	202	207.6	327	273.82	-0.275698	176	217.41	274	279.73	-0.251019	208	194.97	163	189.1	0.0304113
SPT20	126	100.26	162	161.27	-0.47157	141	135.34	180	144.85	-0.0674269	191	145.43	317	220.01	-0.41166	306	260.38	349	294.79	-0.123674	306	334.05	235	204.83	0.487229	356	305.17	344	277.56	0.094507	211	206.96	200	203.56	0.0164844
CIK1	129	100.22	119	161.17	-0.471349	127	138.55	191	146.33	-0.054252	103	107.01	139	137.57	-0.249152	101	100.4	249	258.27	-0.938797	104	123.47	293	283.54	-0.826809	119	133.39	247	248.49	-0.618673	110	110.52	142	176.26	-0.463414
YLR374C	121	112.1	119	180.12	-0.470887	174	171.91	145	147.08	0.155019	286	251.83	258	250.82	0.00400278	287	282.36	366	307.33	-0.0844525	359	298.11	284	299.09	-0.00327103	297	321.21	386	298.94	0.0716211	220	231.42	193	229.97	0.00625825
YDL180W	120	99.2	107	159.28	-0.469754	128	138.64	125	144.69	-0.0424134	202	202.2	224	240.69	-0.173465	237	244.06	254	271.31	-0.105438	215	262.58	315	259.41	0.0120996	201	237.22	249	281.97	-0.172146	181	194.85	172	198.72	-0.0195673
YPT1	137	122.82	199	197.01	-0.469489	162	147.13	174	160.91	-0.0889504	244	192.46	241	230.72	-0.180459	264	266.12	334	301.67	-0.124945	269	292.59	435	358.23	-0.201779	291	222.14	354	278.54	-0.225346	206	194.49	242	187.41	0.0368888
SUB1	143	117.68	134	188.57	-0.468328	123	123.53	166	158.34	-0.246494	193	196.78	211	233.59	-0.170684	207	256.49	270	293.88	-0.135588	231	231.43	411	370.12	-0.467936	240	262.68	259	245.88	0.0658339	193	176.59	244	193.78	-0.0923932
SWI4	152	120.95	194	193.12	-0.464865	162	155.5	202	162.55	-0.0440627	364	277.16	306	212.38	0.265122	418	355.69	355	299.85	0.170255	264	288.2	394	343.42	-0.174743	305	269.88	384	297.05	-0.0955853	209	182.42	208	219.16	-0.182576
YJL218W	162	150.08	158	239.15	-0.463454	212	209.45	164	166.36	0.229101	363	319.63	267	259.57	0.207416	293	288.26	406	340.92	-0.167251	441	366.2	347	365.43	0.00209915	0	0	0	0	NA	218	209.5	217	208.94	0.00266388
GSF2	104	85.58	97	136.5	-0.462555	111	111.48	150	143.07	-0.247524	144	146.82	191	211.45	-0.362711	176	218.08	239	260.14	-0.17562	217	217.4	329	296.28	-0.308346	161	239.7	236	265.42	-0.101523	149	186.44	243	193.92	-0.0391304
AEP2	131	111.88	142	178.26	-0.462512	146	165.21	162	163.78	0.0086408	215	260.35	152	168.27	0.434365	313	321.17	289	313.37	0.0245087	398	328.67	300	297.55	0.0991547	298	264.68	261	266.36	-0.00630349	222	188.97	235	199.89	-0.0558913
ATP10	120	111.17	117	177.09	-0.462273	168	165.98	139	141	0.162047	132	116.23	155	150.69	-0.257701	255	250.87	342	287.18	-0.134672	352	292.3	263	276.97	0.0536828	197	221.39	352	265.17	-0.179703	165	184.76	166	222.39	-0.184464
YLR287-A	120	111.17	117	177.09	-0.462273	128	126.46	156	158.24	-0.22261	218	191.95	164	159.44	0.184511	160	157.41	333	279.62	-0.571815	212	176.04	208	219.05	-0.217479	166	188.37	276	243.73	-0.256453	173	157.99	150	179.96	-0.129435
ENV11	155	137.59	152	219.03	-0.462244	140	140.6	136	163.66	-0.150877	285	285.94	208	217.12	0.274228	402	396.86	291	287.28	0.322168	354	403.43	309	332.46	0.192956	326	315.29	268	257.14	0.203157	217	207.26	238	212.76	-0.0260666
POP1	122	109.38	176	174.24	-0.462228	130	118.06	167	154.44	-0.266632	222	175.11	218	208.7	-0.174569	232	233.87	285	257.41	-0.0955153	219	238.2	348	286.58	-0.184201	196	176.93	266	231.07	-0.265649	194	195.99	217	179.44	0.0877547
CKB2	119	101.64	129	161.94	-0.462154	105	118.82	154	155.69	-0.268279	136	164.69	194	214.77	-0.264094	238	244.21	190	206.02	0.1693	293	241.96	280	277.72	-0.137311	156	200.03	254	265.1	-0.280418	148	172.98	255	206.51	-0.176239
PFA3	158	134.94	171	214.67	-0.461536	113	127.87	146	147.61	-0.142521	200	242.19	204	225.84	0.0695981	268	274.99	264	286.26	-0.0400231	284	234.52	282	279.7	-0.175491	251	280.82	212	265.61	0.0554817	199	210.44	223	189.3	0.105339
YOL050C	109	93.09	118	148.13	-0.460567	103	116.55	147	148.62	-0.241235	96	116.25	164	181.56	-0.44277	209	214.45	239	259.16	-0.188568	315	260.12	265	262.84	-0.0103628	161	194.64	241	246.85	-0.236547	149	155.54	212	183.76	-0.165746
YAP6	111	106.39	124	169.21	-0.460566	144	152.7	145	142.79	0.0666487	211	211.21	219	206.06	0.0245677	265	295.17	274	281.15	0.0484948	239	301.77	411	345.13	-0.133841	228	271.43	270	300.16	-0.10026	283	207.69	190	215.5	-0.0367407
SWM1	148	141.85	165	225.16	-0.459448	175	185.58	177	174.3	0.0623613	184	184.18	312	293.57	-0.464188	231	257.3	258	264.73	-0.0283591	213	268.94	360	302.3	-0.116523	174	168.64	325	238.02	-0.342869	192	142.38	146	169.83	-0.17517
YGR259C	122	116.93	136	185.59	-0.458822	135	143.16	164	161.5	-0.119754	191	191.19	314	295.45	-0.433394	243	270.66	378	387.86	-0.358668	275	347.23	328	275.43	0.230906	182	223.34	302	264.99	-0.170296	301	197.47	186	210.54	-0.0637762
RPS7B	156	121.19	142	192.32	-0.45877	49	53.46	201	154	-1.04596	12	12.47	211	208.83	-2.74583	0	0	265	274.87	-5.61993	82	97.35	287	277.74	-1.04175	57	52.02	309	260.27	-1.59489	83	70.62	181	179.16	-0.922471
YOL107W	112	116.64	152	185.02	-0.458225	140	165.84	151	164.73	0.00667531	245	268.52	239	236.54	0.126307	298	364.52	352	351.13	0.0373206	339	339.05	267	321.48	0.0530515	268	259.7	274	255.92	0.0146056	232	218	178	200.75	0.0820424
SPS18	117	115.83	155	183.71	-0.458067	144	157.09	150	154.74	0.0149765	259	272.96	219	204.74	0.286369	315	296.66	305	314.08	-0.0568747	332	318.19	295	277.82	0.13522	215	286.43	218	266	0.0737307	211	223.08	167	203.41	0.0918754
MDM30	197	182.51	191	289.1	-0.457957	137	135.35	207	209.98	-0.436538	183	161.13	276	268.32	-0.507502	356	350.24	363	304.81	0.138506	316	262.4	296	311.72	-0.171634	295	238.33	453	319.02	-0.29054	214	201.19	194	191.4	0.0496313
SWR1	107	102.55	119	162.39	-0.456085	133	141.04	148	145.75	-0.0326218	193	193.19	229	215.47	-0.108615	193	214.97	232	238.05	-0.101533	170	214.65	316	265.36	-0.211192	185	242.26	273	263.83	-0.0849573	199	166.89	157	180.29	-0.076789
RPP1B	148	122.35	130	193.52	-0.455509	97	105.06	146	168.99	-0.471735	159	159.16	194	208.46	-0.268359	207	213.16	298	318.31	-0.399439	168	205.18	433	356.58	-0.55061	182	195.05	227	262.32	-0.295	141	146.18	186	209.88	-0.359633
PSP2	164	134.96	151	212.49	-0.451229	108	108.47	162	154.52	-0.351124	205	209.02	172	190.41	0.092785	204	252.78	251	273.2	-0.07739	323	323.59	294	264.76	0.199969	186	233.68	277	274.27	-0.15953	186	177.57	312	212.74	-0.17978
DBP5	146	130.89	208	205.92	-0.450364	194	176.19	188	173.86	0.0132369	278	219.28	201	192.42	0.130035	246	247.98	330	298.06	-0.183272	247	268.66	422	347.52	-0.256534	379	278.11	327	274.28	0.0138172	205	192.38	269	205.43	-0.0653042
MVP1	98	102.06	132	160.67	-0.450246	114	135.04	137	149.46	-0.100748	128	140.29	238	235.55	-0.515345	175	214.06	292	291.27	-0.306761	259	259.04	210	252.85	0.0240919	191	239.7	243	244.67	-0.0204378	158	189.78	155	200.01	-0.0522337
CCT8	146	132.21	181	207.7	-0.448971	158	151.66	181	163.4	-0.0740893	245	219.24	229	211.84	0.0341772	289	290.3	337	305.34	-0.0503419	239	245.2	347	323.22	-0.275278	223	213.87	311	276.01	-0.25402	211	202.81	169	197.28	0.027508
DCP1	111	99.51	158	156.42	-0.44866	100	90.82	149	137.79	-0.413132	297	234.26	202	193.38	0.190876	241	242.94	315	284.51	-0.157355	221	240.38	314	258.58	-0.0726925	206	197.23	282	267.79	-0.304502	219	198.41	202	179.7	0.0985248
DAD2	164	147.03	233	230.67	-0.447899	160	145.31	181	167.39	-0.140555	160	126.2	280	268.05	-0.749137	201	202.62	337	304.38	-0.405301	214	232.76	370	304.7	-0.268309	286	207.58	352	259.52	-0.222357	218	172.55	225	188.29	-0.0868145
YAL016C-B	110	110.72	164	173.81	-0.447704	153	164.55	223	190.02	-0.143105	339	321.73	234	208.55	0.431854	353	332.45	324	310.24	0.0689286	315	384.71	407	321.85	0.177898	26	22.75	95	137.18	-1.76097	0	0	0	0	NA
SMC5	111	129.01	176	201.96	-0.445398	163	157.96	215	178.21	-0.119906	204	208.97	268	244.82	-0.157635	365	409.74	359	318.24	0.252017	268	311.98	386	300.47	0.0374688	321	265.16	361	298.51	-0.11805	299	238.01	190	220.19	0.0774833
SOP4	141	130.63	135	204.34	-0.444672	82	81.01	177	179.54	-0.789111	256	225.41	210	204.16	0.0985574	323	317.77	368	309.01	0.0278653	282	234.17	315	331.73	-0.347023	253	263.63	337	289.33	-0.0926856	200	211.67	201	202.53	0.0439283
HSP82	175	149.46	186	233.5	-0.443758	138	156.16	182	184	-0.163091	292	353.6	203	224.73	0.451651	348	357.08	382	414.22	-0.148052	338	279.12	348	345.16	-0.211683	314	278.78	280	293.11	-0.0499503	246	182.1	262	234.95	-0.253587
YNL277W-A	116	116.76	172	182.29	-0.442421	82	88.19	172	146.57	-0.503534	69	65.48	275	245.09	-1.3088	270	254.28	310	296.83	-0.154162	175	213.73	442	349.53	-0.490065	174	202.81	270	261.71	-0.253863	183	163.86	147	204.47	-0.220203
GPP1	114	109.26	125	170.58	-0.442208	121	128.31	165	162.49	-0.234539	252	252.25	268	252.16	0.000355443	262	291.83	299	306.8	-0.049858	220	277.78	425	356.89	-0.249803	219	258.26	251	257.55	0.00274232	292	223.16	163	192.8	0.145533
SHH3	155	151.79	161	236.73	-0.442071	178	170.86	170	179.02	-0.0463878	255	280.88	228	247.42	0.126361	275	321.3	264	288.45	0.1075	299	317.12	351	354.62	-0.111434	338	302.08	212	292.09	0.0335171	205	229.16	173	222.67	0.028603
HSP150	112	103.76	107	161.96	-0.441833	155	153.14	157	159.26	-0.0389362	369	324.91	211	205.13	0.458114	309	304	306	256.95	0.167546	402	333.82	289	304.35	0.0921344	238	260.19	271	233.83	0.106386	202	216.34	158	201.32	0.0716123
RAD55	170	138.01	167	214.88	-0.440177	113	116.57	152	151.65	-0.261114	184	196.75	225	244.16	-0.214907	262	246.75	300	299.25	-0.192195	214	245.29	401	327.52	-0.288088	203	180.3	213	262.95	-0.375607	160	145.54	207	167.06	-0.137023
MDG1	161	154.31	176	240.18	-0.44012	154	163.31	180	177.26	-0.0814883	178	178.18	281	264.4	-0.392847	236	262.87	299	306.8	-0.153994	264	333.34	352	295.59	0.119808	220	234.65	345	275.39	-0.159465	281	217.9	187	220.86	-0.0134315
COA4	143	126.94	137	197.42	-0.438825	128	128.55	131	157.64	-0.202571	151	151.5	194	202.51	-0.288551	346	341.57	255	251.74	0.304115	229	260.97	280	301.25	-0.143024	260	231.7	263	242.76	-0.0464341	190	169.25	197	175.49	-0.0359963
YMR242W-A	99	99.65	146	154.73	-0.436475	102	109.7	170	144.86	-0.275823	49	46.5	163	145.27	-1.12472	167	157.28	275	263.32	-0.512795	119	145.33	350	276.78	-0.640965	144	157.91	251	265.15	-0.515722	108	113.85	150	192.49	-0.521599
LHS1	136	120.73	130	187.33	-0.43639	148	148.64	126	151.63	-0.0197843	0	0	0	0	NA	314	309.98	319	314.92	-0.0157604	225	256.42	259	278.66	-0.0828656	313	242.26	289	294.9	-0.195891	213	196.8	187	192.1	0.0240482
GND1	121	118.49	125	183.8	-0.436041	11	10.56	148	155.86	-2.6078	0	0	212	230.05	-5.44263	20	23.37	349	381.32	-2.75291	0	0	225	227.32	-5.43075	92	71.77	222	244.69	-1.21677	21	15.99	143	158.89	-2.24186
ROX1	101	105.19	134	163.11	-0.435307	103	122.01	146	159.28	-0.264657	80	87.68	214	211.8	-0.875318	234	286.23	262	261.35	0.0906038	300	300.05	375	451.51	-0.407533	0	0	0	0	NA	192	204.49	184	215.74	-0.0533011
GPI11	104	93.24	146	144.54	-0.434606	157	142.59	154	142.42	0.00118463	250	197.19	241	230.72	-0.156304	359	361.89	313	282.7	0.246182	284	308.9	364	299.76	0.0299371	250	203.84	269	251.53	-0.209301	214	175.53	245	212.73	-0.191223
LDB17	122	100.86	105	156.3	-0.434555	124	134.31	122	141.21	-0.0497364	0	0	0	0	NA	239	246.12	250	267.04	-0.0812622	212	258.91	325	267.64	-0.0330368	215	262.91	206	266.9	-0.0150056	182	198.26	176	205.45	-0.0354477
SET2	97	89.87	92	139.25	-0.433997	134	132.39	130	131.87	0.00390596	159	140	169	164.3	-0.159002	166	163.31	302	253.59	-0.4379	327	271.54	265	279.08	-0.0272899	172	196.76	335	273.69	-0.328589	144	158.73	127	193.53	-0.197102
ARP7	107	95.93	150	148.5	-0.433307	139	126.24	176	162.76	-0.252327	176	138.82	161	154.13	-0.103908	304	306.44	364	328.77	-0.0701155	224	243.64	394	324.46	-0.285452	269	211.83	315	283.64	-0.290731	242	225.47	275	217.42	0.0361927
BCP1	145	130	203	200.97	-0.432922	172	156.21	167	154.44	0.0113227	326	257.14	283	270.92	-0.0520058	353	355.84	245	221.29	0.473305	282	306.73	331	272.58	0.117629	420	265.87	323	241.34	0.0964199	286	212.38	254	205.25	0.0339856
UBP1	141	116.56	121	180.12	-0.432211	135	146.22	117	135.43	0.0761164	171	171.17	222	238.55	-0.33028	323	332.62	252	269.18	0.210914	260	317.53	387	318.7	-0.00366639	191	251.8	260	280.6	-0.107889	170	196.82	192	223.64	-0.127142
THP2	104	101.84	107	157.33	-0.431507	169	162.22	164	172.71	-0.0622883	279	307.32	222	240.91	0.242572	272	317.79	309	337.61	-0.0603164	270	286.36	272	274.81	0.0410236	303	221.32	212	222.23	-0.00408484	201	166.87	198	213.83	-0.246657
COQ5	116	116.76	170	180.17	-0.430787	157	168.85	163	138.9	0.193988	208	197.4	232	206.77	-0.0461465	200	188.36	248	237.47	-0.230594	178	217.39	390	308.41	-0.348385	157	280.64	245	262.62	0.066121	157	243.06	135	205.89	0.165227
FPR1	96	94.01	112	145.15	-0.430651	40	43.33	112	111.74	-0.933423	125	127.75	154	154.86	-0.191086	148	161.09	257	260.9	-0.479811	198	203.49	314	262.94	-0.255203	113	156.37	216	230.63	-0.386542	145	144.75	158	186.48	-0.251779
HOM6	160	132.27	137	203.94	-0.43034	121	131.06	133	153.95	-0.159846	147	147.15	185	198.79	-0.299042	204	210.07	272	290.54	-0.322987	163	199.07	341	280.82	-0.342601	153	181.19	223	265.16	-0.379048	151	166.23	180	206.09	-0.213783
YPR172W	125	123.75	161	190.82	-0.430246	174	189.82	171	176.41	0.0728671	249	262.42	284	265.51	-0.011662	384	361.65	345	355.27	0.0177493	265	253.97	380	357.87	-0.341814	291	304.27	240	275.56	0.0987688	198	204.64	177	199.95	0.0230709
CLB5	136	134.64	175	207.41	-0.429503	116	126.55	141	145.46	-0.138244	217	228.69	257	240.27	-0.0491861	340	320.21	287	295.55	0.0798793	295	282.73	393	370.11	-0.268475	239	264.04	221	264.89	-0.00320193	235	209.69	185	205.1	0.0220264
RPL19B	108	106.92	139	164.74	-0.42903	116	126.55	136	140.3	-0.102377	119	125.41	182	170.15	-0.30301	232	218.5	251	258.47	-0.167289	215	206.06	259	243.92	-0.167923	140	167.33	198	265.2	-0.458322	133	141.02	149	174.83	-0.21355
PDX1	120	117.51	123	180.86	-0.42824	157	150.7	147	154.8	-0.0266682	65	71.6	190	206.18	-1.04862	107	125.01	247	269.87	-0.765278	170	180.3	289	291.98	-0.479951	82	71.17	199	260.88	-1.28886	90	97.19	154	199.07	-0.711763
YGL072C	116	114.84	149	176.6	-0.427324	123	134.18	134	138.24	-0.0295918	116	122.25	223	208.48	-0.530413	198	186.47	261	268.77	-0.363951	164	157.18	278	261.81	-0.507698	141	177.76	193	260.63	-0.380887	117	127.57	157	201.05	-0.452042
GET3	141	116.56	120	178.63	-0.42395	149	161.39	140	162.05	-0.00405605	173	173.17	192	206.31	-0.174183	252	259.5	259	276.65	-0.0637585	196	239.37	418	344.23	-0.362031	217	251.56	180	197.16	0.242574	180	184.34	195	213.04	-0.143971
PMA1	95	86.02	115	131.96	-0.42391	155	148.78	163	147.15	0.0109423	255	228.19	189	174.83	0.265034	172	172.78	307	278.16	-0.473995	291	298.55	219	203.99	0.37932	230	237.19	329	290.7	-0.202657	216	196.3	176	190.71	0.0287416
YET1	112	101.93	176	156.24	-0.423724	147	113.2	195	159.03	-0.33741	405	341.54	308	242.94	0.339466	463	348.93	394	300.48	0.149029	361	372.29	628	369.08	0.0086364	531	531	434	434	0.201297	345	345	223	223	0.434793
PEX8	108	95.87	102	146.98	-0.423707	112	112.48	114	137.19	-0.197003	188	188.62	172	179.54	0.0490697	224	221.13	234	231.01	-0.0435177	222	253	236	253.91	-0.00357627	206	198.76	244	243.74	-0.20308	168	182.56	211	195.33	-0.0672553
RAP1	107	124.37	166	190.48	-0.423514	138	133.73	167	138.42	-0.0342182	225	230.48	204	186.35	0.211515	260	291.87	304	269.48	0.0795307	200	232.82	419	326.16	-0.335898	237	265.26	255	235.8	0.117257	206	203.49	148	196.19	0.0363513
ARP3	110	99.61	133	152.62	-0.42323	139	133.42	177	159.79	-0.17913	288	257.72	254	234.96	0.0920841	311	312.4	339	307.16	0.0168612	337	345.75	269	250.57	0.320883	249	265.38	349	266.74	-0.0050925	247	197.43	175	204.35	-0.0342794
TAF10	119	106.69	165	163.35	-0.422742	147	133.5	142	131.32	0.016341	0	0	0	0	NA	193	194.55	285	257.41	-0.278731	178	193.61	391	321.99	-0.506624	223	174.04	292	260.43	-0.401152	172	150.41	262	204.93	-0.307545
YER158C	125	99.46	153	152.31	-0.422702	180	172.77	210	168.99	0.021993	348	264.97	371	257.49	0.0285265	10	8.51	417	352.22	-3.61475	314	342.78	379	330.34	0.0368569	421	295.64	483	272.78	0.0801944	321	225.24	190	169.94	0.280284
PEX3	106	101.6	114	155.57	-0.422665	153	162.25	146	143.78	0.120067	227	227.23	250	235.23	-0.034452	236	262.87	278	285.25	-0.081409	202	255.06	375	314.9	-0.210014	180	233.76	252	254.83	-0.0859494	242	191.76	154	185.6	0.0324786
VPS72	125	113.76	196	173.99	-0.421886	156	120.13	179	145.98	-0.193432	261	220.1	237	186.94	0.162492	342	257.74	339	258.54	-0.00308714	178	183.57	498	292.67	-0.464428	402	402	407	407	-0.0123306	154	154	188	188	-0.198322
RPA12	145	119.87	123	183.1	-0.420764	98	106.15	131	151.63	-0.353787	163	163.16	167	179.45	-0.0946122	221	227.58	260	277.72	-0.198321	173	211.28	349	287.41	-0.306477	148	166.04	218	258.57	-0.440793	145	148.62	178	195.06	-0.270322
YER084W	116	113.59	118	173.51	-0.420622	146	140.14	141	148.48	-0.0574103	127	139.89	199	215.95	-0.431687	227	265.21	260	284.08	-0.0684844	247	261.97	221	223.28	0.159145	263	244.03	206	288.22	-0.165807	188	205.24	142	192.33	0.064642
EAF7	117	114.57	135	174.96	-0.42038	94	101.82	144	143.67	-0.341475	1	1.02	90	90.5	-3.81324	74	80.55	275	279.18	-1.23422	143	146.96	286	239.49	-0.485737	130	170.87	218	227.15	-0.283265	145	135.23	140	164.32	-0.193538
SYO1	153	118.86	134	181.49	-0.420371	116	126.55	190	145.57	-0.138995	103	107.01	181	179.14	-0.511511	219	217.7	285	295.61	-0.304717	190	225.58	313	302.9	-0.293601	188	183.51	310	270.66	-0.386848	166	154.78	179	188.76	-0.197315
ECM19	106	98.2	99	149.85	-0.419148	168	165.98	137	138.97	0.176446	303	266.8	235	228.46	0.154512	295	290.23	344	288.86	0.00471529	412	342.12	298	313.83	0.0860474	251	287.78	300	253.26	0.127308	179	201.41	147	199.57	0.00913203
YCP4	132	129.26	134	197.03	-0.418886	152	145.9	144	151.64	-0.0383301	0	0	0	0	NA	295	344.66	287	313.58	0.0942172	315	334.09	372	375.84	-0.117422	351	268.14	174	244.46	0.0920977	206	190.4	150	177.39	0.0703933
PBS2	151	117.31	132	178.78	-0.418426	124	135.28	195	149.4	-0.0985868	260	270.12	181	179.14	0.408827	252	250.5	257	266.57	-0.0619382	238	282.57	291	281.61	0.00339115	247	289.46	257	285.77	0.0127854	188	221.98	179	214.85	0.0324984
NUP82	139	125.87	167	191.63	-0.417608	143	137.26	151	136.32	0.006822	255	228.19	257	237.74	-0.0408237	334	335.51	362	327.99	0.0226005	314	322.15	332	309.25	0.0407382	282	277.01	326	266.95	0.0368567	267	233.98	154	180.01	0.260948
HOP1	101	96.8	108	147.38	-0.416852	119	126.19	146	143.78	-0.129533	238	238.24	212	199.47	0.176803	217	241.7	280	287.31	-0.17221	219	276.52	356	298.94	-0.0776895	202	237.98	247	276.83	-0.15063	259	198.88	166	193.7	0.0262573
RPS30B	141	125.17	132	190.21	-0.415742	138	138.59	112	134.78	0.0276736	161	161.53	189	197.29	-0.198868	218	215.21	288	284.32	-0.277361	176	200.57	271	291.57	-0.372567	240	246.97	285	266.19	-0.0746522	161	185.44	194	190.41	-0.0263083
VPS70	166	137.23	140	208.4	-0.415327	156	168.97	144	166.68	0.0135645	205	205.2	202	217.05	-0.0558778	280	288.34	278	296.95	-0.0293232	256	312.65	341	280.82	0.107009	223	266.44	243	273.73	-0.0268936	210	229.84	211	222.57	0.0320003
ATG27	142	131.56	132	199.8	-0.415274	190	187.71	152	154.19	0.195561	199	175.22	250	243.04	-0.325599	294	289.24	334	280.46	0.0307178	459	381.15	320	337	0.122767	279	265.23	304	247.66	0.0682741	187	184.97	162	196.47	-0.0600013
NPT1	110	97.65	103	148.42	-0.415183	120	120.52	105	126.35	-0.0468603	323	324.06	132	137.79	0.851048	0	0	248	244.83	-5.50464	283	322.51	224	241	0.290292	206	180.91	256	252.27	-0.330944	198	205.2	190	186.33	0.0959748
MAK5	152	136.27	209	206.91	-0.415156	208	188.9	182	168.31	0.114766	241	190.09	248	237.42	-0.221289	337	339.71	322	290.83	0.15486	290	315.43	383	315.41	6.32e-05	316	264.12	311	266.12	-0.00751544	240	205.22	249	205.87	-0.00314702
YDL062W	155	120.41	135	182.84	-0.414893	115	125.46	187	143.27	-0.13176	5	5.19	95	94.02	-2.73115	267	265.41	287	297.69	-0.11437	182	216.08	360	348.38	-0.475894	201	193.39	319	277.08	-0.358042	167	164.72	208	212.64	-0.253993
PRP38	120	107.58	165	163.35	-0.414511	148	134.41	161	148.89	-0.101594	223	175.9	233	223.06	-0.236329	225	226.81	283	255.61	-0.119045	199	216.45	365	300.58	-0.327066	303	249.32	282	229.76	0.0813619	185	166.6	253	200.63	-0.184854
RPS21A	107	102.55	114	155.57	-0.413449	113	119.83	115	113.25	0.0559956	116	116.12	211	198.53	-0.532766	145	161.51	261	267.81	-0.503265	140	176.77	355	298.11	-0.520321	169	217.62	241	243.02	-0.109915	153	119.75	150	179.85	-0.403946
YLR149C	151	134.04	141	203.18	-0.413431	165	165.71	138	166.07	-0.00215711	259	259.85	223	232.78	0.109565	370	365.27	272	268.52	0.306728	387	441.03	368	395.93	0.107618	391	287.29	346	292.8	-0.0189323	251	205.4	210	193.87	0.0574834
ARK1	139	136.12	159	206.06	-0.412152	155	167.89	131	130.7	0.248721	197	201.33	226	227.26	-0.120585	228	248.17	257	260.9	-0.0498274	264	271.32	276	231.12	0.159723	189	214.41	268	264.22	-0.208016	196	182.45	186	199.06	-0.0866752
GAL83	167	129.74	145	196.39	-0.411971	172	187.64	230	176.21	0.062505	272	282.58	230	227.63	0.215389	299	297.22	360	373.4	-0.227493	316	375.17	251	242.9	0.433283	301	279.77	315	272.74	0.0253571	211	199.22	200	219.33	-0.0957097
URA7	121	119.79	153	181.34	-0.41182	137	149.46	133	137.2	0.0849954	225	237.12	242	226.25	0.046724	287	270.29	283	291.43	-0.075037	297	284.64	317	298.54	-0.0475157	211	270.28	213	277.08	-0.0247573	200	215.2	164	192.1	0.112996
NUP120	117	103.86	109	157.07	-0.410412	89	89.38	153	184.12	-0.716981	92	92.3	232	242.17	-0.957941	58	57.26	276	272.47	-1.54628	94	107.12	209	224.87	-0.736718	125	114.99	254	261.26	-0.815832	140	123.35	163	178.88	-0.36919
TRS20	144	129.1	197	195.03	-0.409964	122	110.8	167	154.44	-0.329548	254	200.35	231	221.14	-0.0982631	225	226.81	332	299.87	-0.278166	211	229.5	391	321.99	-0.337371	363	291.3	350	311.65	-0.0673037	194	172.9	308	248.53	-0.361099
ARV1	120	111.17	111	168.01	-0.409942	109	107.69	132	133.9	-0.216034	313	275.6	208	202.21	0.308332	286	281.37	339	284.66	-0.011584	280	232.51	311	327.52	-0.341373	179	233.01	266	257.5	-0.0995318	196	227.68	167	219.03	0.0385597
YDR230W	132	122.29	122	184.66	-0.409378	165	163.02	152	154.19	0.0553382	129	113.59	211	205.13	-0.587146	208	204.63	332	278.78	-0.307925	297	246.62	268	282.24	-0.134399	224	244.64	261	259.52	-0.0588126	138	133.63	184	198.04	-0.390976
CDC123	131	117.44	179	177.21	-0.408556	205	186.18	196	181.26	0.0266365	343	270.55	214	204.87	0.276901	266	268.14	343	309.8	-0.143918	337	366.55	368	303.05	0.189667	331	252.75	279	233.51	0.0788513	215	185.79	266	207.26	-0.108802
TOM70	136	133.18	155	200.87	-0.408442	94	101.82	159	158.64	-0.439941	0	0	0	0	NA	230	250.34	348	353.28	-0.343281	218	224.04	314	262.94	-0.159444	166	208.22	281	239.35	-0.13871	198	179.15	160	179.02	0.000721881
RPC11	112	100.41	153	151.47	-0.407796	109	98.99	132	122.07	-0.207683	0	0	0	0	NA	195	196.57	311	280.9	-0.355459	276	300.2	350	288.23	0.0405523	308	236.67	298	250.82	-0.0578314	212	185.04	228	175.72	0.0513951
LSG1	137	122.82	187	185.13	-0.407616	184	167.11	175	161.84	0.0318504	240	189.3	225	215.4	-0.128527	321	323.58	349	315.22	0.0260939	288	313.25	482	396.93	-0.236087	406	275.69	360	267.86	0.0287069	235	214.28	276	209.52	0.0223588
MRPS9	155	120.41	134	181.49	-0.407522	171	186.55	209	160.13	0.151834	188	195.32	245	242.48	-0.215289	290	288.28	315	326.73	-0.124795	270	320.56	294	284.51	0.118907	255	233.45	312	265.29	-0.127344	205	187.01	192	205.18	-0.0922544
OCA2	130	127.3	148	191.8	-0.407282	110	119.15	161	160.63	-0.296569	213	217.68	219	220.22	-0.0115482	158	171.98	274	278.16	-0.478609	249	255.9	333	278.85	-0.0855668	203	266.33	273	276.39	-0.0369406	179	185.13	178	211.71	-0.133484
RNH201	116	113.59	132	171.07	-0.406541	87	94.23	148	147.66	-0.445367	4	4.09	168	168.94	-3.50817	160	174.15	269	273.08	-0.447777	227	233.29	352	294.76	-0.232989	153	216.62	261	271.9	-0.226355	118	130.01	181	232.01	-0.575808
YDR048C	109	106.74	124	160.7	-0.406022	105	113.73	142	141.67	-0.217953	229	234.03	203	204.13	0.136069	271	294.97	254	257.86	0.133971	289	297.01	323	270.47	0.0932754	171	224.37	266	276.67	-0.20869	186	182.63	163	201.83	-0.0994453
UBP8	173	142.36	152	213.9	-0.404814	137	137.59	177	168.83	-0.203278	42	42.82	179	198.16	-1.51402	178	220.56	275	299.32	-0.304155	283	283.52	255	229.64	0.209945	171	215.78	280	267.26	-0.213074	186	204.5	279	225.77	-0.0984903
XRN1	149	118.56	179	178.19	-0.404628	175	167.98	196	157.72	0.0626387	238	181.22	342	237.36	-0.268567	333	283.36	330	278.74	0.0163804	223	243.44	334	291.12	-0.178195	400	332.27	375	293.8	0.122656	199	222.62	200	217.99	0.0209221
KCH1	163	134.75	136	202.45	-0.404605	161	174.39	132	152.79	0.131424	243	243.24	182	195.56	0.217184	309	318.2	256	273.45	0.151049	265	323.64	339	279.17	0.14732	227	255.36	239	272	-0.0628891	203	208.15	204	211.86	-0.017583
LCL2	180	148.13	158	222.35	-0.403922	176	176.76	173	165.01	0.0683863	273	278.35	211	233.59	0.174626	237	293.67	304	330.89	-0.118948	261	261.48	416	374.63	-0.35843	222	262.85	259	261.29	0.00593	204	196.1	285	205.22	-0.0452323
CBF1	126	114.67	194	172.21	-0.403763	171	131.68	189	154.13	-0.156323	101	85.17	251	197.98	-0.836882	180	135.65	314	239.47	-0.565172	124	127.88	475	279.16	-0.776479	167	167	380	380	-0.818835	144	144	187	187	-0.259708
IMA5	156	144.53	143	216.45	-0.401587	192	189.69	165	167.37	0.124485	305	268.56	283	275.13	-0.0240808	304	299.08	371	311.53	-0.0406514	371	308.07	406	427.57	-0.326886	332	342.13	398	279.34	0.202106	229	223.25	190	204.21	0.0887277
DPH5	139	123.39	128	184.45	-0.399364	194	194.84	131	157.64	0.210661	0	0	0	0	NA	330	325.78	273	269.51	0.188978	214	243.88	189	203.35	0.180934	349	267.24	277	272.28	-0.0186148	224	208.09	189	203.09	0.0242037
MPA43	126	107.61	128	160.69	-0.397917	99	112.03	157	158.73	-0.345832	57	69.02	202	223.63	-1.16567	121	124.16	271	293.85	-0.856874	279	230.4	331	328.3	-0.352821	208	262.08	264	268.05	-0.0224391	158	176.35	230	197.58	-0.113067
TPT1	88	102.28	133	152.62	-0.397038	118	114.35	193	159.97	-0.333247	145	148.53	249	227.46	-0.423864	200	224.51	314	278.34	-0.214065	213	247.95	357	277.89	-0.113565	212	265.14	329	261.5	0.0137714	217	205.23	144	200.6	0.0227065
UPS1	147	130.49	135	194.53	-0.396783	96	96.41	122	146.81	-0.416999	155	155.51	188	196.25	-0.231352	239	235.94	308	304.06	-0.252702	197	224.51	232	249.61	-0.105533	229	193.88	291	259.31	-0.289489	165	159.09	240	209.95	-0.275885
LAP3	135	133.65	168	199.12	-0.396238	118	128.73	146	150.62	-0.155922	182	191.81	241	225.31	-0.1602	288	271.24	279	287.31	-0.0573523	251	240.56	366	344.68	-0.358396	187	242.88	223	269.46	-0.103448	194	205.59	195	221.42	-0.0738313
NAS2	129	123.64	135	184.23	-0.396169	152	161.19	135	132.94	0.191377	227	227.23	221	207.94	0.0883068	240	267.32	274	281.15	-0.0502585	232	292.94	354	297.27	-0.0146235	219	262.72	262	260.25	0.00941013	213	169.93	187	221.09	-0.261829
ISW2	153	130.67	155	194.58	-0.395671	137	155.03	138	139.52	0.104698	180	217.97	182	201.49	0.0782442	207	212.4	251	272.17	-0.246926	295	243.61	316	313.42	-0.251065	215	207.64	211	249.62	-0.183328	201	196	221	204.83	-0.0438469
MTC6	122	119.47	121	177.92	-0.395538	136	130.54	141	148.48	-0.127852	112	123.37	159	172.54	-0.333147	219	255.87	277	302.65	-0.167306	260	275.76	225	227.32	0.192403	280	235.91	203	252.77	-0.068748	157	153.93	154	192.44	-0.221994
YER108C	158	125.72	188	187.15	-0.39526	157	150.7	187	150.48	0.00145128	281	213.96	316	219.32	-0.0246291	249	211.88	333	281.27	-0.282135	280	305.66	340	296.35	0.0308297	276	290.26	313	262.66	0.0995559	194	211.32	163	205.43	0.0281332
INO1	113	104.69	103	155.9	-0.395098	89	87.93	129	130.85	-0.393815	199	175.22	218	211.93	-0.18923	300	295.15	321	269.55	0.0904092	384	318.87	265	279.08	0.132839	217	272.3	332	276.03	-0.0135557	187	200.43	136	205.81	-0.0263586
MTG1	114	114.75	161	170.63	-0.393908	125	134.43	184	156.79	-0.15281	205	194.56	200	178.25	0.0870858	188	177.06	285	272.89	-0.430606	166	202.73	309	244.35	-0.18589	148	251.95	207	267.19	-0.0585038	178	243.77	165	200.52	0.19443
BAT2	186	153.76	153	227.76	-0.390798	171	185.22	160	185.2	0.000107406	219	219.22	200	214.91	0.0197654	313	322.32	269	287.34	0.114502	313	382.26	347	285.76	0.290068	254	310.23	231	265.35	0.155721	215	227.12	202	222.19	0.0218484
SEC11	112	101.42	131	150.32	-0.390315	89	85.43	154	139.03	-0.482522	155	138.71	204	188.71	-0.305928	113	113.51	296	268.19	-0.854755	149	152.87	320	298.07	-0.66457	125	134.98	270	241.87	-0.580019	109	100.29	143	182.34	-0.593355
YNL122C	109	106.74	122	158.11	-0.389875	88	95.32	152	151.65	-0.460472	236	241.19	181	182.01	0.280182	187	203.54	283	287.3	-0.343238	246	252.82	365	305.64	-0.189049	180	253.32	254	275.51	-0.0836537	176	168.14	177	205.38	-0.198992
TOM22	96	111.58	144	165.24	-0.389768	181	175.4	166	137.59	0.241234	206	211.02	237	216.5	-0.0255182	150	168.39	289	256.18	-0.417572	175	203.72	379	295.02	-0.368784	173	245.54	277	259.6	-0.0554624	198	212.18	133	194.06	0.0888297
YCL042W	138	135.14	136	199.97	-0.389472	163	156.46	139	146.38	0.0661572	218	240.13	164	177.97	0.298118	229	267.55	252	275.34	-0.0285949	300	318.18	285	287.94	0.0995362	300	270.24	190	265.09	0.0191694	187	218.57	155	206.85	0.0548544
AGC1	164	133.14	153	196.87	-0.388726	161	166.09	181	180.59	-0.0832188	560	598.8	202	219.2	1.00206	429	404.03	340	339.16	0.174545	338	387.41	473	386.32	0.00281026	345	295.16	265	274.67	0.0716954	310	218.49	264	228.76	-0.0457286
NUP170	145	143.55	179	212.15	-0.388371	120	130.91	136	140.3	-0.0687654	143	150.71	256	239.33	-0.460042	157	147.86	290	298.64	-0.699575	164	157.18	384	361.64	-0.829677	201	264.94	226	271.48	-0.0242945	157	170.09	186	212.42	-0.221072
TIM22	130	116.55	174	172.26	-0.38793	171	155.3	147	135.94	0.132234	310	244.52	183	175.19	0.331815	286	288.3	303	273.67	0.0518938	308	335.01	325	267.64	0.223769	298	256.66	294	263.94	-0.0278625	220	205.22	224	198.92	0.0310263
YNL235C	111	109.89	137	162.37	-0.387479	114	124.37	146	150.62	-0.190108	118	124.36	211	197.26	-0.45839	231	217.55	267	274.95	-0.233205	249	238.64	310	291.95	-0.200864	139	190.55	229	304.51	-0.466834	153	171.07	164	211.87	-0.21278
VIP1	125	115.81	113	171.04	-0.387178	105	103.74	141	143.03	-0.318541	154	135.6	203	197.35	-0.372976	178	175.12	300	251.91	-0.361868	254	210.92	263	276.97	-0.271304	164	180.01	298	264.16	-0.381781	124	138.28	131	193.48	-0.333843
SUR7	139	114.39	120	168.87	-0.386716	145	145.63	171	163.1	-0.112564	167	170.27	197	218.09	-0.246241	187	231.71	261	284.09	-0.203012	274	274.5	359	323.3	-0.163081	170	258.31	256	271.9	-0.0510812	153	193.04	242	192.07	0.00501151
POL32	170	140.54	139	206.92	-0.384571	112	121.31	159	184.04	-0.414013	154	154.15	195	209.53	-0.305236	182	187.42	308	328.99	-0.560389	162	197.85	340	279.99	-0.345768	160	168.99	253	262.35	-0.437744	152	143.41	185	198.63	-0.323809
ECM16	94	109.26	140	160.65	-0.382592	161	156.02	203	168.26	-0.0750628	194	198.73	232	211.93	-0.063997	3	3.37	316	280.12	-4.16402	276	321.29	418	325.38	-0.0126106	317	273.42	330	274.29	-0.00316531	267	219.99	166	204.5	0.0726714
ECM12	163	156.23	168	229.26	-0.381499	152	161.19	157	154.61	0.0414156	252	252.25	273	256.87	-0.0180784	245	272.89	282	289.36	-0.058395	220	277.78	404	339.25	-0.199258	234	271.38	260	264.93	0.023965	279	219.42	180	195.83	0.113194
TGL3	110	114.56	138	167.98	-0.37999	130	154	141	153.82	0.00116197	288	315.65	266	263.26	0.180864	275	336.39	324	323.2	0.0398789	325	325.05	216	260.07	0.222262	289	264.56	286	269.89	-0.019872	214	196.03	203	199.78	-0.0188538
INP53	124	110.07	112	161.39	-0.37984	108	108.47	140	168.47	-0.437025	113	113.37	226	235.91	-0.728242	118	116.49	308	304.06	-0.954155	192	218.81	246	264.67	-0.189491	161	174.25	261	239.9	-0.318168	179	174.61	207	205.82	-0.163583
PCM1	134	121.34	155	177.86	-0.379799	116	111.34	163	147.15	-0.276695	166	148.55	235	217.39	-0.378652	180	180.81	335	303.53	-0.515807	214	219.55	379	353.03	-0.473257	153	156.36	309	244.29	-0.443905	96	79.57	176	195.37	-0.890874
GEA1	193	159.55	157	233.71	-0.379745	177	191.72	148	171.31	0.111943	236	236.24	213	228.87	0.0315584	307	316.14	301	321.52	-0.0168218	276	337.08	376	309.64	0.0846479	252	260.42	268	264.08	-0.0139034	219	208.59	230	216.95	-0.0391124
SSH1	161	133.1	131	195.01	-0.37958	146	158.14	159	184.04	-0.150788	242	242.24	235	252.51	-0.0413547	311	320.26	312	333.27	-0.0396983	305	372.49	480	395.29	-0.059255	244	266.98	279	252.77	0.054484	224	219.19	213	232.87	-0.0602746
PET100	170	138.01	157	202.01	-0.378709	115	118.64	140	139.68	-0.162001	0	0	0	0	NA	257	242.04	271	270.33	-0.11011	204	233.82	372	303.83	-0.260935	220	246.27	217	283.69	-0.14092	178	183.05	211	217.87	-0.17327
SIF2	137	106.43	115	155.75	-0.377813	119	129.82	169	129.48	0.00260237	213	221.29	207	204.87	0.0767379	213	211.73	268	277.98	-0.271116	192	227.95	295	285.48	-0.224165	246	228.85	271	274.16	-0.179926	205	188.23	181	199.36	-0.0571525
YDR042C	186	153.76	151	224.78	-0.377686	133	144.06	144	166.68	-0.14491	181	181.18	167	179.45	0.00954148	285	293.49	328	350.36	-0.176566	244	297.99	391	321.99	-0.0772112	246	258.6	239	302.73	-0.156997	211	198.21	189	189.28	0.0458629
NDI1	116	120.81	145	176.5	-0.376508	125	148.07	144	157.09	-0.0587485	162	177.55	289	286.03	-0.474718	305	373.08	303	302.25	0.209912	308	308.05	334	402.15	-0.265806	246	300.38	272	277.43	0.0792052	197	235.43	175	215.93	0.0860775
YMR298W	132	153.42	195	223.76	-0.375357	201	194.78	222	184.01	0.0565817	261	267.36	238	217.41	0.205955	422	473.72	389	344.83	0.316778	305	355.05	537	418.01	-0.162824	301	256.56	320	252.37	0.0164018	299	202.98	199	219.74	-0.0789636
PDR16	128	126.72	156	184.89	-0.375315	96	104.73	147	151.65	-0.367259	185	194.97	233	217.83	-0.110334	276	259.93	264	271.86	-0.0447067	277	265.48	361	339.97	-0.246495	194	265.84	225	278.4	-0.0459952	209	217.53	166	207.32	0.0478479
HTA2	142	140.58	173	205.04	-0.375205	178	194.19	153	157.84	0.206076	29	30.56	242	226.25	-1.97416	315	296.66	313	322.32	-0.0826906	303	290.39	350	329.62	-0.126307	317	291.55	195	251.21	0.148374	221	205.2	205	225.43	-0.0935893
LEU9	119	105.64	107	154.19	-0.375191	100	100.43	136	163.66	-0.484514	0	0	216	225.47	-5.42261	240	236.93	291	287.28	-0.191956	215	245.02	294	316.32	-0.254498	180	195.24	238	259.81	-0.284454	173	188.32	195	217.96	-0.14545
RPN12	139	125.87	160	183.6	-0.375028	158	151.66	160	144.45	0.0483808	173	154.81	211	195.19	-0.230446	283	284.28	302	273.63	0.0380464	272	279.06	313	291.55	-0.0436317	256	266.22	272	253.13	0.0502263	200	173.08	179	208.13	-0.183441
YLR111W	143	117.68	122	171.68	-0.375009	126	126.54	163	155.47	-0.204434	119	121.33	207	229.16	-0.632052	197	244.1	316	343.95	-0.341733	173	173.32	384	345.81	-0.687884	199	241.4	242	253.49	-0.0486723	171	165.96	238	186.87	-0.117996
PCD1	167	148.25	150	216.15	-0.374966	152	152.66	130	156.44	-0.0243021	236	236.78	197	205.64	0.140368	366	361.32	335	330.71	0.0882667	276	314.54	400	430.36	-0.312658	343	246.6	296	257.07	-0.0414163	205	190.45	219	218.62	-0.137272
SQS1	119	117.81	145	171.86	-0.374956	93	101.46	135	139.27	-0.314097	165	173.89	221	206.61	-0.171504	146	137.5	274	282.16	-0.715142	293	280.81	311	292.89	-0.0419725	143	198.87	215	271.9	-0.311438	165	193.4	175	207.59	-0.0704527
YLR030W	121	126.02	151	183.8	-0.37493	134	158.74	144	157.09	0.010383	275	301.4	167	165.28	0.598078	280	342.5	322	321.2	0.0640146	312	312.05	268	322.68	-0.0333925	274	285.72	290	284.94	0.00272413	210	221.35	187	205.16	0.0756002
YMR272W-B	117	117.77	162	171.69	-0.374309	145	155.94	177	150.83	0.0331021	279	264.79	221	196.96	0.294642	297	279.71	283	270.98	0.0315936	215	262.58	395	312.36	-0.172996	254	271.8	222	211.98	0.247541	217	205.2	165	208.11	-0.0140139
ADE1	129	106.16	110	154.8	-0.37425	110	110.47	121	115.41	-0.0433629	211	215.14	195	215.88	-0.00341786	179	221.8	216	235.11	-0.0580233	334	334.61	274	246.75	0.30353	169	239.05	245	266.03	-0.106514	179	199.27	289	208.95	-0.047203
YNL181W	105	122.04	155	177.86	-0.374094	107	103.69	189	156.66	-0.409437	182	186.43	232	211.93	-0.127558	246	276.15	314	278.34	-0.0078708	207	240.97	387	301.25	-0.222441	246	256.55	300	262.69	-0.0235603	190	158.53	156	203.97	-0.250632
PYC1	129	127.71	157	186.08	-0.373975	154	168	128	132.05	0.239174	256	269.79	227	212.22	0.239019	290	273.12	312	321.29	-0.161886	294	281.77	364	342.8	-0.195426	270	300.41	196	264.74	0.125953	215	252.98	185	205.67	0.206132
LOT5	146	129.6	131	188.77	-0.373674	148	148.64	158	190.13	-0.244721	1	1	242	252.61	-4.84265	360	355.39	305	301.1	0.165268	336	382.91	262	281.89	0.30535	408	314.19	276	274.57	0.134334	236	190.25	218	232.37	-0.199044
YPS7	148	120.15	136	174.99	-0.373398	132	136.17	181	180.59	-0.28053	85	90.89	210	227.88	-0.912606	376	354.11	314	313.22	0.122334	287	328.96	441	360.19	-0.0904327	298	300.29	256	264.78	0.125404	272	254.27	218	205.77	0.210715
COX20	146	135.26	130	196.77	-0.37254	144	142.27	160	162.3	-0.130858	235	206.92	301	292.62	-0.345133	332	326.63	356	298.94	0.0883025	323	268.22	267	281.18	-0.0470163	290	267.36	402	302.75	-0.123876	245	189.74	166	164.74	0.140491
MTR3	126	112.96	166	164.34	-0.372156	132	119.88	135	124.85	-0.0402924	216	170.37	195	186.68	-0.0909134	245	246.97	320	289.03	-0.156677	256	278.45	299	246.23	0.122504	375	272.34	268	263.43	0.0331399	213	184.61	249	203.52	-0.0970181
GDT1	181	146.94	166	213.59	-0.371922	163	168.15	168	167.62	0.00313823	234	250.21	239	259.35	-0.0357376	290	273.12	282	281.3	-0.0294044	258	295.72	399	325.88	-0.0968042	246	254.18	202	266.08	-0.0455791	216	196.14	209	205.23	-0.0450779
RPS10B	147	120.97	125	175.91	-0.371866	112	112.48	157	149.75	-0.283996	124	126.43	186	205.91	-0.484717	158	195.78	265	288.44	-0.385862	206	206.38	309	278.27	-0.297626	167	200.83	252	269.71	-0.293622	163	173.19	230	179.55	-0.0358611
RPS23A	143	126.94	128	184.45	-0.371224	119	119.51	126	151.63	-0.236284	112	112.37	207	216.08	-0.649609	220	217.19	307	303.07	-0.331892	194	221.09	304	327.08	-0.390175	203	211.28	268	251.87	-0.174969	214	205.2	199	191.11	0.0707784
YDR029W	186	153.76	150	223.29	-0.371064	157	170.05	151	174.78	-0.0272773	235	235.23	211	226.73	0.0366452	284	292.46	270	288.4	0.0139315	262	319.98	362	298.11	0.0705674	235	256.43	226	231.85	0.100353	201	191.59	217	213.42	-0.107373
IPL1	121	140.64	178	204.25	-0.37094	213	206.41	231	191.47	0.0747572	341	349.31	235	214.67	0.485069	338	379.43	312	276.57	0.315229	307	357.37	493	383.76	-0.0710538	301	274.31	294	260.73	0.0505843	289	206.38	198	225.37	-0.087618
RFC3	104	120.88	153	175.57	-0.37068	134	129.85	173	143.39	-0.0984663	143	146.48	234	213.76	-0.375829	267	299.73	338	299.62	0.000365844	234	272.4	374	291.13	-0.066263	231	268.75	303	260.72	0.0302204	183	203.54	156	210.01	-0.031142
RSB1	152	129.82	150	188.3	-0.369511	118	133.53	139	140.53	-0.0507245	172	208.28	199	220.31	-0.0558914	280	287.31	246	266.75	0.0739826	397	327.84	249	246.97	0.282264	225	264.77	265	275.13	-0.0382405	206	201.27	208	198.98	0.0113861
POP8	131	117.44	172	170.28	-0.368893	142	128.96	178	164.61	-0.242409	191	150.66	246	235.5	-0.444307	214	215.72	350	316.12	-0.380674	190	206.66	378	311.29	-0.40803	261	249.76	311	245.93	0.0153914	206	173.81	238	170.43	0.0195246
HXT17	109	104.47	111	151.47	-0.368541	120	127.25	137	134.91	-0.0580114	177	177.18	216	203.24	-0.136501	163	181.56	280	287.31	-0.456957	205	258.84	354	297.27	-0.137933	186	231.25	249	265.44	-0.137335	224	172.1	172	194.94	-0.123939
VID24	195	151.49	162	219.41	-0.36839	168	183.28	179	137.14	0.288189	247	256.61	226	223.68	0.13677	208	206.76	287	297.69	-0.363023	258	306.31	335	324.19	-0.0565526	299	251.13	260	248.32	0.0112076	217	221.57	208	213.33	0.0377248
SCS7	138	117.86	136	170.73	-0.367977	110	124.48	154	155.69	-0.222123	141	170.74	229	253.52	-0.393398	185	189.83	272	294.94	-0.438774	321	265.08	297	294.58	-0.105143	182	210.15	255	258.42	-0.20588	174	179.45	229	198.68	-0.101262
YNL115C	161	157.66	176	228.09	-0.367351	134	145.14	154	153.65	-0.0565994	0	0	222	223.24	-5.41272	275	299.32	356	361.41	-0.187928	321	329.9	440	368.45	-0.110199	237	266.41	340	265.88	0.00198394	242	202.02	173	205.23	-0.0156876
YGL081W	125	123.75	151	178.97	-0.366478	135	147.28	140	144.43	0.0194075	159	167.57	205	191.65	-0.133524	201	189.3	286	294.52	-0.440135	231	221.39	360	339.03	-0.424601	151	187.86	218	265.27	-0.343505	159	170.07	155	184.93	-0.0832974
YMR315W	115	119.77	142	172.84	-0.364247	128	151.63	131	142.91	0.0588286	310	339.76	225	222.69	0.420917	247	302.14	270	269.33	0.114551	306	306.05	192	231.17	0.279541	243	240.35	273	263.35	-0.0910258	210	199.81	199	199.52	0.00144519
MHF1	141	141.93	193	204.55	-0.363334	148	159.17	172	146.57	0.0819331	247	234.42	223	198.75	0.164305	361	339.99	307	293.96	0.145013	261	318.76	387	306.03	0.0406253	231	392.73	280	252.68	0.439592	233	234.91	150	198.43	0.167987
PTR3	116	105.04	132	151.47	-0.363151	139	133.42	161	145.35	-0.0850318	0	0	0	0	NA	412	413.86	321	290.85	0.351701	343	351.9	327	304.59	0.14394	275	288.71	302	265.79	0.0824186	257	246.72	180	200.74	0.205319
MED1	107	111.44	132	160.67	-0.363137	115	136.23	126	137.46	-0.00892312	123	134.81	206	203.88	-0.411168	131	160.24	218	217.46	-0.303709	141	141.02	213	256.46	-0.594896	142	207.27	238	243.9	-0.162015	128	165.04	128	177.44	-0.0720237
PEX15	150	128.11	147	184.54	-0.362606	117	132.4	135	136.48	-0.0301263	132	159.84	207	229.16	-0.358365	263	269.86	236	255.9	0.0529152	303	250.22	309	306.48	-0.202081	187	199.4	243	248.23	-0.218061	179	188.04	199	190.51	-0.0129814
ATG10	177	145.66	149	209.68	-0.362223	176	176.76	184	175.5	0.00711345	164	167.22	245	271.23	-0.481375	288	356.86	265	288.44	0.212194	333	333.61	479	431.36	-0.256293	340	302.43	289	282.45	0.0681152	211	207.3	249	205.35	0.00940559
SWC5	131	106.35	119	153.12	-0.361637	136	140.3	111	110.75	0.234621	71	75.92	190	206.18	-0.990822	152	143.15	268	267.33	-0.621363	154	176.51	342	279.33	-0.456941	177	204.24	204	266.69	-0.26565	145	135.62	206	196.21	-0.367066
PIR5	122	111.03	180	159.79	-0.361332	199	153.24	171	139.45	0.0936583	208	175.41	230	181.42	-0.0335009	319	240.41	333	253.96	-0.0546099	5	5.16	389	228.62	-3.61835	405	405	349	349	0.14842	256	256	195	195	0.270961
YMR265C	138	117.86	135	169.47	-0.360613	175	198.03	160	161.76	0.201179	238	288.2	173	191.52	0.406918	307	315.01	271	293.85	0.0693071	333	274.99	301	298.55	-0.0819167	306	334.55	229	251.61	0.283924	229	231.88	222	207.34	0.111352
TOP1	214	182.77	209	262.37	-0.359875	165	186.71	168	169.85	0.0941122	217	262.78	234	259.05	0.0142415	325	333.48	366	396.87	-0.173548	323	266.73	360	357.07	-0.290749	327	255.69	279	264.71	-0.0345364	274	176.69	280	222.11	-0.227624
NPR1	125	123.75	150	177.78	-0.359844	118	128.73	159	164.03	-0.240672	111	116.98	215	201	-0.537753	226	212.84	294	302.75	-0.350977	259	248.22	284	267.46	-0.0743659	185	218.15	246	285.13	-0.26669	211	182	167	223.84	-0.205903
PEX5	106	101.6	107	146.02	-0.359731	109	115.59	151	148.7	-0.24997	212	212.21	220	207	0.0247395	221	246.16	249	255.5	-0.0370928	201	253.79	368	309.02	-0.196197	172	242.74	264	271.96	-0.113223	233	201.6	183	216.15	-0.0693548
SMD3	144	130.4	163	187.04	-0.358409	174	167.02	211	190.49	-0.130753	250	223.72	262	242.36	-0.0796866	274	275.24	267	241.92	0.128538	417	427.82	353	328.81	0.262521	291	265.11	383	261.12	0.0151073	262	205.03	185	206.07	-0.00503511
RPS8A	101	99.99	121	143.41	-0.357635	134	146.18	116	119.67	0.198597	39	41.1	211	197.26	-1.54953	84	79.11	248	255.38	-1.16326	87	83.38	290	273.11	-1.1782	73	119.75	196	257.66	-0.761792	106	121.18	139	190.87	-0.451323
EHT1	126	102.29	114	146.69	-0.357575	151	155.77	161	160.63	-0.03053	199	212.79	193	209.44	0.0157936	288	271.24	351	350.13	-0.254472	270	309.47	314	256.46	0.187223	325	266.58	203	247.1	0.0755867	256	214.32	266	221.25	-0.0316776
BNI5	178	170.6	179	244.27	-0.357193	153	162.25	185	182.18	-0.115187	108	108.11	253	238.05	-0.784316	337	375.36	333	341.69	0.0937199	190	239.9	296	248.56	-0.0353175	246	284.9	337	264.12	0.0754595	239	193.96	180	204.78	-0.0540132
YDR412W	138	124.96	156	179.01	-0.357048	176	168.94	192	173.33	-0.0255046	274	245.2	274	253.46	-0.0329994	194	194.87	330	299	-0.426331	243	249.31	420	391.22	-0.449123	249	257.63	335	266.3	-0.0329732	214	205.04	194	205.17	-0.000630746
YNL285W	156	133.24	152	190.81	-0.356876	144	162.95	149	150.64	0.0780522	260	314.85	203	224.73	0.335928	267	273.97	297	322.05	-0.161145	313	258.47	331	328.3	-0.238328	223	345.01	243	265.25	0.262032	210	289.51	226	199.61	0.370275
MET13	162	125.85	133	180.13	-0.35621	164	178.91	187	143.27	0.22077	288	299.21	239	236.54	0.234146	242	240.56	314	325.69	-0.301894	256	303.94	377	364.83	-0.182054	336	283.34	326	247.11	0.136299	261	223.45	219	190.7	0.157721
RPS23B	150	148.5	179	212.15	-0.3547	95	103.64	140	144.43	-0.329169	202	212.88	245	229.05	-0.0728816	321	302.31	285	293.49	0.0295103	278	266.43	321	302.3	-0.125865	243	263.85	240	280.95	-0.0625661	189	165.8	188	205.16	-0.211857
RPL19A	138	135.14	149	193.1	-0.35469	123	133.23	170	169.61	-0.239826	106	108.33	252	253.41	-0.844576	198	215.51	299	303.54	-0.341166	253	260.01	380	318.2	-0.201259	164	264.96	315	300.3	-0.124761	203	287.51	166	206.45	0.329839
CIK1	145	119.32	121	170.28	-0.353145	88	88.38	148	141.17	-0.464127	69	70.35	176	194.84	-1.0097	17	21.06	245	266.67	-2.49599	140	140.26	240	216.13	-0.429894	114	148.01	246	265.25	-0.580422	101	105.86	163	123.01	-0.148843
ESC2	160	129.89	144	185.29	-0.352947	130	134.11	172	171.61	-0.244945	270	288.71	188	204.01	0.345822	253	238.27	296	295.26	-0.213645	258	295.72	340	277.7	0.062653	272	306.31	230	275.06	0.107239	231	218.64	220	233.12	-0.063844
RAD51	119	123.93	145	176.5	-0.351217	88	104.24	139	151.64	-0.371839	151	165.5	215	212.79	-0.249999	211	258.1	288	287.28	-0.106718	253	253.04	300	361.21	-0.354732	182	213.9	264	267.27	-0.221821	138	158.56	158	188.21	-0.170437
APL5	184	149.37	165	212.31	-0.349648	191	197.04	163	162.63	0.190861	25	26.73	232	251.76	-2.20993	309	291.01	289	288.28	0.00939297	244	279.67	351	286.68	-0.0246691	262	266.84	215	284.12	-0.0625204	234	205.22	210	206.36	-0.00551285
RAM2	165	149.41	185	212.29	-0.349288	162	155.5	178	160.7	-0.0326868	228	204.03	248	229.41	-0.116704	252	253.14	341	308.97	-0.19859	252	258.54	370	344.64	-0.286487	204	202.87	312	268.33	-0.278455	203	168.6	181	196.69	-0.153257
PEF1	144	127.83	126	181.57	-0.34864	143	143.62	112	134.78	0.0630737	233	233.77	190	198.33	0.163645	293	289.25	271	267.53	0.07778	221	251.86	268	288.34	-0.134766	298	285.87	283	264.08	0.0789975	185	198.06	200	203.97	-0.0292573
ULP2	141	127.68	158	181.3	-0.348325	128	122.86	177	159.79	-0.260947	300	268.46	232	214.61	0.222949	206	206.93	341	308.97	-0.399274	262	268.8	394	367	-0.310402	221	220.62	322	259.1	-0.160102	229	197.97	201	205.72	-0.0382112
YNL109W	151	117.31	123	166.59	-0.348212	120	130.91	186	142.5	-0.0842152	10	10.39	197	194.97	-2.84523	158	157.06	285	295.61	-0.629443	187	222.02	294	284.51	-0.247016	155	156.03	300	265.45	-0.52875	162	147.9	184	196.89	-0.284436
YDR246W-A	141	141.93	190	201.37	-0.347743	164	176.38	190	161.9	0.0851578	348	330.27	198	176.47	0.624132	406	382.37	309	295.87	0.255706	274	334.63	415	328.18	0.0194046	315	307.43	259	332.56	-0.0783278	262	251.57	176	198.02	0.238283
NNF2	125	122.41	134	173.66	-0.347329	103	111.56	157	156.64	-0.336828	170	173.74	182	183.02	-0.0517453	215	234.02	284	288.31	-0.207828	257	264.13	342	286.38	-0.0805851	192	233.07	240	266.49	-0.133462	219	203.41	185	221.1	-0.083
FOL3	103	119.72	148	169.83	-0.347195	188	182.18	184	152.51	0.176704	253	259.16	227	207.36	0.222029	0	0	370	327.99	-5.79603	272	316.63	439	341.72	-0.0760266	168	150.22	305	280.21	-0.620366	262	182.06	172	205.14	-0.118742
MDM12	169	144.34	163	204.62	-0.346954	117	132.4	153	154.68	-0.15445	167	202.23	201	222.52	-0.0951626	223	228.82	344	373.01	-0.486986	270	222.96	372	368.97	-0.501954	224	204.25	262	259.82	-0.239602	221	162.59	266	211.76	-0.262801
RAD23	152	123.4	136	174.99	-0.346925	109	112.45	133	132.7	-0.164236	23	24.59	174	188.82	-2.00387	217	204.37	271	270.33	-0.278523	204	233.82	361	294.85	-0.231033	195	228.46	216	259.93	-0.128523	191	187.03	199	195.61	-0.0446205
SMT3	171	154.84	191	219.17	-0.34557	124	119.02	159	143.54	-0.185898	163	145.87	213	197.04	-0.298921	268	269.21	331	299.91	-0.107612	244	250.33	272	253.36	-0.0119838	215	227.75	303	266.36	-0.155966	197	186.94	174	199.75	-0.0659376
RPN4	133	103.32	108	146.27	-0.344805	66	72	207	158.59	-0.782149	113	117.4	171	169.24	-0.36314	160	159.05	229	237.53	-0.399009	132	156.72	295	285.48	-0.596847	119	126.96	248	229.2	-0.587231	126	129.55	130	175.85	-0.303546
TRM5	155	140.36	173	198.52	-0.344605	141	135.34	223	201.32	-0.394699	274	245.2	271	250.69	-0.022054	254	255.15	349	316.22	-0.213832	355	364.21	280	260.81	0.332853	304	290.62	385	285.87	0.0164224	230	199.77	190	206.18	-0.031428
COQ4	126	116.73	109	164.98	-0.343473	128	126.46	150	152.16	-0.183681	264	232.46	143	139.02	0.511225	261	256.78	309	259.47	-0.0103812	368	305.58	260	273.81	0.109399	183	220.23	298	258.91	-0.161133	178	176.32	146	189.86	-0.0735842
TDA5	227	187.66	178	264.97	-0.343437	144	155.97	164	189.83	-0.195328	204	204.2	265	284.75	-0.331132	300	308.93	335	357.83	-0.146502	318	388.37	446	367.29	0.0556594	236	271.01	317	284.75	-0.0492785	213	220.09	213	245.55	-0.108995
MVB12	151	147.87	142	208.8	-0.343081	158	151.66	143	150.59	0.00703372	223	245.64	168	182.31	0.296751	264	308.44	247	269.87	0.133125	276	292.73	333	336.44	-0.138727	302	268.61	200	280.06	-0.0415917	190	204.82	166	208.85	-0.019391
GSH2	129	110.18	124	155.66	-0.342927	122	138.05	147	148.62	-0.0732652	123	148.95	154	170.49	-0.134223	251	257.55	252	273.25	-0.058951	392	323.71	314	311.44	0.03852	207	231.59	250	265.37	-0.135609	200	204.62	226	200.71	0.0191988
NRT1	126	107.61	121	151.9	-0.342021	89	100.71	139	140.53	-0.330386	90	108.99	187	207.02	-0.637245	261	267.81	284	307.95	-0.139175	252	208.1	287	284.66	-0.31199	192	266.34	214	257.91	0.0320407	173	200.13	235	221.44	-0.100706
SPO75	205	168.7	169	237.83	-0.34172	158	158.68	186	177.41	-0.110912	286	291.61	180	199.27	0.379174	256	317.21	311	338.51	-0.0647919	295	295.54	363	326.9	-0.100527	232	290.37	273	265.25	0.0901582	262	228.12	316	238.89	-0.0459346
MAC1	171	140.72	141	198.42	-0.34156	127	127.55	151	144.03	-0.120623	185	188.63	189	209.23	-0.103127	111	137.54	284	309.12	-0.8058	198	198.36	250	225.14	-0.126042	156	205.05	218	240.21	-0.157549	157	172.93	212	183.77	-0.0604589
DUG1	147	145.53	173	205.04	-0.34084	136	148.37	143	147.52	0.00570682	185	194.97	212	198.2	-0.0163478	315	296.66	255	262.59	0.121557	330	316.27	315	296.65	0.0638348	244	269.02	207	269.2	-0.000666395	201	215.46	182	204.91	0.0499666
FMP41	183	175.4	181	247	-0.340675	195	206.79	188	185.14	0.110029	147	147.15	237	223	-0.413421	318	354.2	330	338.61	0.0448831	292	368.69	397	333.37	0.100417	262	279.47	330	249.98	0.111094	277	218.73	196	234.55	-0.0695237
YBR178W	169	137.2	150	193.01	-0.339208	161	166.09	125	124.71	0.284555	242	258.77	180	195.33	0.28	279	262.76	286	285.29	-0.0819657	265	303.74	325	265.44	0.13431	303	283.62	208	248.49	0.131736	239	217.56	224	185.48	0.158737
AIM25	219	181.04	171	254.55	-0.339192	181	196.05	144	166.68	0.1614	235	235.23	245	263.26	-0.112128	381	392.35	326	348.22	0.118998	323	394.48	293	241.29	0.489965	253	256.96	262	230.45	0.108441	222	206.07	169	185.98	0.102055
MRP49	120	106.52	104	149.86	-0.338675	134	134.58	136	163.66	-0.194321	0	0	0	0	NA	311	307.02	295	291.23	0.0526236	284	323.65	238	256.07	0.233399	271	211.04	268	272.5	-0.254527	225	195.81	202	217.44	-0.104273
KEX2	109	107.91	128	151.71	-0.338019	133	145.09	140	144.43	0.004528	153	161.24	222	207.55	-0.251102	316	297.61	263	270.83	0.0939615	292	279.85	315	296.65	-0.0580976	149	190.46	186	236.64	-0.216078	182	200.05	170	195.37	0.023553
YEL008W	158	128.27	140	180.14	-0.337367	133	137.2	156	155.64	-0.125248	235	251.28	195	211.61	0.17108	225	211.9	291	290.28	-0.313462	237	271.65	383	312.82	-0.140631	285	265.94	225	261.76	0.0157828	255	221.67	237	196.19	0.121523
RIM15	140	111.4	157	156.29	-0.336027	174	167.02	180	144.85	0.141504	418	318.27	324	224.87	0.346078	10	8.51	333	281.27	-3.39052	272	296.93	337	293.73	0.0107989	216	211.8	313	269.21	-0.238847	251	247.9	180	208.84	0.170706
YBR056W-A	136	136.9	181	191.83	-0.33528	169	181.75	167	142.3	0.243179	281	266.68	284	253.11	0.052025	330	310.79	302	289.17	0.0718629	266	324.86	478	378	-0.151068	247	226.6	209	239.54	-0.0552967	226	199.36	214	220.87	-0.101976
PDC5	133	130.24	124	182.33	-0.33426	181	173.73	156	164.28	0.0556009	237	261.06	233	252.84	0.0318693	326	380.88	335	366.02	0.0396901	330	350	327	330.38	0.0575205	352	261.92	243	264.93	-0.0113833	253	209.07	202	219.09	-0.0465957
SPO22	120	115.01	118	161.03	-0.334105	138	146.34	139	136.88	0.0663591	225	225.22	213	200.41	0.116165	275	306.31	215	220.61	0.326938	216	272.73	369	309.86	-0.1272	213	234.18	259	264.29	-0.120472	276	185.84	181	204.23	-0.0938787
FRE3	146	124.7	139	174.49	-0.333684	146	165.21	161	162.77	0.014789	213	257.93	179	198.16	0.262449	286	293.46	311	337.23	-0.138583	392	323.71	316	313.42	0.0322028	307	280.02	213	233.93	0.179138	232	189.02	230	226.21	-0.178745
RIM15	162	128.9	181	180.18	-0.332726	142	136.3	184	148.07	-0.0822477	336	255.84	221	153.38	0.509036	0	0	333	281.27	-5.64286	313	341.69	256	223.13	0.4246	402	286.54	345	247.88	0.144391	227	184.34	239	195.5	-0.0584705
PAC10	122	108.3	105	151.3	-0.331756	146	146.63	120	144.41	0.0151518	161	161.53	158	164.93	-0.0207034	289	285.3	269	265.56	0.0714409	212	241.6	271	291.57	-0.18729	260	257.41	257	258.74	-0.00513366	180	198.47	264	216.83	-0.0880511
YML122C	119	123.93	142	172.84	-0.330382	122	144.52	119	129.82	0.106491	224	245.5	220	217.74	0.119478	217	265.44	278	277.31	-0.0435865	271	271.04	223	268.5	0.00938072	214	228.95	238	253.4	-0.101046	183	197.81	170	230.61	-0.152705
YKR015C	143	137.06	140	191.05	-0.330067	175	185.58	145	142.79	0.260506	267	267.27	253	238.05	0.115321	278	309.65	342	350.92	-0.124737	282	356.07	369	309.86	0.138589	231	266.9	327	293.37	-0.0942237	258	207.94	172	207.74	0.000957671
MIR1	159	131.44	123	183.1	-0.329349	130	140.81	142	164.36	-0.153637	154	154.15	179	192.34	-0.220058	258	265.68	273	291.61	-0.0927912	183	223.5	334	275.05	-0.206706	190	247.94	215	291.16	-0.16009	180	197.16	183	214.45	-0.0836541
YBR209W	173	140.44	152	195.58	-0.329194	129	133.08	172	171.61	-0.252598	0	0	0	0	NA	305	287.25	304	303.24	-0.0539887	278	318.64	392	320.17	-0.00477522	308	269.33	217	270.79	-0.00538627	323	273.35	218	157.78	0.546885
AYR1	154	150.81	162	209.95	-0.328991	146	158.14	172	171.61	-0.0812504	240	245.27	238	239.33	0.0244155	260	283	296	300.49	-0.0597626	264	271.32	405	339.14	-0.222379	255	272.34	302	267.6	0.0174932	240	209.49	213	206.94	0.0121886
MMS1	129	127.71	150	177.78	-0.328594	135	147.28	144	148.55	-0.00852841	162	170.73	294	274.86	-0.47397	201	189.3	348	358.36	-0.635723	273	261.64	301	283.47	-0.0798435	204	188.96	195	231.79	-0.203323	169	196.13	199	209.09	-0.0636726
PUS4	121	121.8	160	169.57	-0.328589	126	135.51	168	143.16	-0.0545259	184	174.63	239	213.01	-0.197643	228	214.73	284	271.94	-0.235224	199	243.04	401	317.11	-0.265065	172	326.8	248	265.78	0.205979	184	252.51	145	211.58	0.176085
YJL206C-A	188	174.17	160	242.18	-0.328045	157	155.11	167	169.4	-0.0875877	355	312.58	226	219.71	0.351205	345	339.42	404	339.24	0.000528898	0	0	0	0	NA	324	318.16	398	294.81	0.0759752	186	193.24	199	205.99	-0.063576
SPO1	158	154.72	166	215.13	-0.327821	86	93.15	150	149.66	-0.470136	221	225.86	293	294.64	-0.264809	279	303.68	333	338.06	-0.106915	337	346.34	402	336.63	0.0283535	299	298.05	340	264.33	0.119636	258	199.05	214	212.72	-0.0660994
AMD1	166	136.6	135	189.98	-0.327818	124	124.53	160	152.61	-0.201872	151	153.96	128	141.7	0.0824225	202	250.3	248	269.94	-0.0752499	358	358.66	378	340.41	0.052075	190	238.36	268	257.7	-0.0777004	196	205.19	286	205.25	-0.000290951
SHE9	139	112.84	122	156.98	-0.327674	111	114.51	146	145.67	-0.238828	171	182.85	164	177.97	0.026902	260	244.87	317	316.21	-0.254761	233	267.06	292	238.49	0.112699	270	232.68	197	245.08	-0.051704	207	185.35	195	163.45	0.12502
YNL260C	88	102.28	124	142.29	-0.327427	33	31.98	167	138.42	-1.44159	160	163.9	231	211.02	-0.251341	27	30.31	303	268.59	-2.15296	132	153.66	367	285.68	-0.617137	129	139.3	285	251.37	-0.587113	95	84.39	159	206.58	-0.888288
PHO5	192	149.16	153	207.22	-0.326894	123	134.18	187	143.27	-0.0650793	283	294.01	273	270.19	0.0841896	260	258.45	290	300.8	-0.151201	191	226.77	319	308.7	-0.307268	242	235.89	306	276.97	-0.159917	171	168.52	196	217.87	-0.255507
CBP1	173	160.28	147	222.5	-0.326269	178	175.86	173	175.49	0.00209424	242	213.09	256	248.88	-0.154584	261	256.78	389	326.65	-0.239839	264	219.22	281	295.93	-0.298869	214	207.35	359	261.23	-0.230003	185	169.75	187	190.23	-0.113276
CBS1	156	141.97	222	197.07	-0.325986	189	145.54	184	150.05	-0.0303125	195	164.44	273	215.33	-0.268196	286	215.54	365	278.37	-0.254762	230	237.19	504	296.2	-0.221337	437	437	341	341	0.247408	251	251	222	222	0.122257
NCS6	149	135.6	212	188.19	-0.325695	132	101.64	182	148.42	-0.375533	153	129.03	272	214.55	-0.505428	288	217.05	365	278.37	-0.247813	212	218.63	625	367.31	-0.516981	255	255	423	423	-0.504556	193	193	201	201	-0.0404095
ANY1	196	161.29	159	223.75	-0.325604	135	135.58	179	170.74	-0.229071	182	185.57	212	234.7	-0.233753	257	318.45	339	368.99	-0.146875	262	262.48	270	243.15	0.0761947	228	278.85	260	248.71	0.113954	244	217.67	282	225.88	-0.0368575
GUT1	131	128.28	121	177.92	-0.324958	148	142.06	144	151.64	-0.0648181	226	248.94	169	183.39	0.304168	241	281.57	258	281.89	-0.00113182	305	323.49	254	256.62	0.230769	302	275.22	170	238.81	0.141351	185	194.31	169	223.38	-0.138753
CYB5	137	106.43	109	147.63	-0.324621	73	79.64	200	153.23	-0.64845	145	150.64	157	155.38	-0.0307797	161	160.04	242	251.01	-0.447816	171	203.02	301	291.28	-0.359494	178	192.81	263	250.17	-0.259252	158	162.25	158	204.6	-0.23065
TYE7	158	134.94	149	187.05	-0.324494	134	151.63	175	176.92	-0.153317	204	247.03	189	209.23	0.165348	311	319.11	310	336.14	-0.0518336	397	327.84	325	322.35	0.016836	288	266.1	270	272.13	-0.0223248	221	174.01	261	226.02	-0.260195
NOB1	146	130.89	183	181.17	-0.322972	163	148.03	171	158.14	-0.0656367	248	195.61	208	199.13	-0.0177451	269	271.16	326	294.45	-0.0821095	254	276.27	379	312.11	-0.121563	387	306.14	315	265.9	0.14043	223	214.64	267	207.02	0.0359761
EMP65	160	127.31	177	176.2	-0.32283	146	140.14	184	148.07	-0.0546637	320	243.65	327	226.95	0.0707023	331	281.66	316	266.91	0.0535937	274	299.11	239	208.32	0.360285	364	319.85	327	273.28	0.156824	219	219.85	207	214.26	0.0256371
SIP3	137	117.01	129	161.94	-0.322613	65	73.55	171	172.88	-0.846895	119	144.1	171	189.31	-0.271231	5	5.13	276	299.28	-3.89152	165	136.26	376	372.94	-1.00222	175	195.28	243	263.06	-0.296634	126	131.9	199	195.72	-0.392184
EFT2	188	152.62	164	211.02	-0.322199	124	127.92	136	135.69	-0.0585235	143	152.91	236	256.1	-0.513097	316	297.61	318	317.21	-0.0635732	228	261.33	391	319.35	-0.199811	276	242.03	216	261.83	-0.0783225	193	190.08	234	184.26	0.0309319
YHR202W	163	159.62	150	220.56	-0.321652	156	149.74	163	171.65	-0.13571	256	281.98	243	263.69	0.0668169	292	341.16	234	255.67	0.287487	300	318.18	351	354.62	-0.108108	329	287.09	216	278.3	0.0309865	220	240.87	170	214.86	0.11377
AIM29	137	131.31	133	181.5	-0.321603	132	139.98	159	156.58	-0.111315	190	190.19	194	182.54	0.0408351	154	171.53	251	257.55	-0.404518	175	220.96	299	251.08	-0.127249	157	224.98	267	259.12	-0.140697	178	150.55	179	205.17	-0.307785
PSY1	154	136.71	131	188.77	-0.320663	151	151.65	123	148.02	0.0240672	246	246.81	177	184.76	0.288207	250	246.8	275	271.48	-0.0949432	127	144.73	83	89.3	0.478618	237	206.95	276	250.94	-0.191893	199	204.37	215	215.75	-0.0539314
YIL102C	164	130.5	181	180.18	-0.320484	157	150.7	196	157.72	-0.0452368	259	197.21	302	209.6	-0.0606335	373	317.4	347	293.1	0.0793886	264	288.2	395	344.29	-0.177266	299	254.24	341	264.95	-0.041104	210	205.21	171	195.51	0.0481817
THS1	160	143.44	200	198	-0.320441	165	149.85	183	169.23	-0.120864	321	253.2	181	173.28	0.377458	271	273.18	350	316.12	-0.145495	268	291.5	416	342.58	-0.160955	335	254.79	309	278.34	-0.0880729	243	238.65	264	205.84	0.147234
ADH7	125	123.75	144	170.67	-0.319262	164	178.91	148	152.68	0.157584	160	168.62	200	186.98	-0.102775	331	311.73	248	255.38	0.198679	299	286.56	278	261.81	0.0900002	229	273.48	191	264.17	0.0345073	209	214.46	172	214.41	0.000232089
WBP1	148	134.02	161	184.75	-0.318979	155	148.78	159	143.54	0.0356113	279	249.67	236	218.31	0.133651	75	75.34	313	283.6	-1.31589	228	233.92	341	317.63	-0.304786	183	200.56	314	270.86	-0.2992	177	162.48	181	205.17	-0.23201
YPL080C	147	136.19	124	187.69	-0.318739	131	129.42	153	155.2	-0.180377	1	0.88	197	191.52	-4.62893	201	197.75	356	298.94	-0.411535	211	175.21	226	238.01	-0.304829	204	187.45	279	240.59	-0.248409	176	163.66	147	166.54	-0.0173394
ASN2	144	141.01	132	194.09	-0.317564	179	171.82	135	142.17	0.188218	298	328.25	230	249.59	0.272999	262	306.11	262	286.26	0.0668183	297	315	356	359.67	-0.132221	323	321.88	206	281.46	0.133744	234	246.94	169	221.71	0.107316
BET3	151	136.73	164	188.19	-0.317457	129	123.82	162	146.25	-0.165259	173	154.81	243	224.79	-0.370968	250	251.13	341	308.97	-0.206531	246	252.39	282	262.67	-0.0397685	193	201.2	299	278.2	-0.322671	171	173.32	181	211.51	-0.198096
RMP1	163	147.6	177	203.11	-0.317401	148	142.06	186	167.92	-0.166161	169	151.23	237	219.24	-0.369325	132	132.6	318	288.13	-0.772026	343	351.9	285	265.47	0.280923	254	273.87	384	302	-0.0974345	253	205.76	200	225.21	-0.0899051
TRS33	150	133.15	127	183.01	-0.316032	135	135.58	125	150.42	-0.103147	107	107.35	217	226.52	-0.741871	147	145.12	316	311.96	-0.761647	243	276.93	253	272.21	0.0171286	247	253.31	290	262.54	-0.0356512	174	199.49	217	201.7	-0.0109627
SUS1	138	138.91	180	190.77	-0.315297	133	143.04	192	163.61	-0.133488	145	137.61	236	210.33	-0.421757	188	177.06	283	270.98	-0.423608	152	185.64	406	321.06	-0.545556	125	132.4	247	278.62	-0.740079	160	156.87	153	205.99	-0.270899
SFB2	134	131.22	139	180.14	-0.314803	117	126.73	157	156.64	-0.210395	149	152.27	192	193.07	-0.236018	226	245.99	287	291.36	-0.168638	188	193.21	387	324.06	-0.51507	205	266.21	273	287.03	-0.0750298	212	212.52	183	200.83	0.0563047
YPI1	181	163.9	196	224.91	-0.314797	135	129.58	219	197.71	-0.41986	355	317.68	269	248.84	0.243367	291	292.31	387	350.65	-0.181406	348	357.03	392	365.14	-0.022399	323	299.54	436	312.03	-0.0407182	304	238.07	211	237.25	0.00343585
BFA1	185	152.94	141	209.89	-0.314774	181	196.05	156	180.57	0.0818162	287	287.29	233	250.37	0.137041	352	362.48	276	294.81	0.206007	297	362.72	367	302.23	0.181893	250	271.96	238	276.45	-0.0163155	241	236.98	212	231.83	0.0218781
CYC1	201	166.16	153	227.76	-0.313722	139	150.56	153	177.1	-0.161364	257	257.26	185	198.79	0.2567	286	294.52	313	334.34	-0.126408	286	349.29	388	319.52	0.0888167	254	262.91	257	271.71	-0.0328008	225	217.47	205	215.53	0.0089196
KAR1	141	126.41	175	173.25	-0.313081	141	128.05	169	156.29	-0.197891	0	0	0	0	NA	242	243.95	297	268.25	-0.0945862	244	265.39	376	309.64	-0.153673	300	266.79	292	260.65	0.0231954	189	188.36	257	203.28	-0.0758416
GRS1	158	141.65	196	194.04	-0.312811	163	148.03	163	150.74	-0.0180209	251	197.98	209	200.08	-0.0104985	258	260.07	301	271.87	-0.0442069	265	288.23	393	323.64	-0.115495	364	267.43	311	267.89	-0.0017122	221	205.72	267	207.5	-0.00857382
YJL195C	148	134.02	160	183.6	-0.312768	171	164.14	186	167.92	-0.0226316	244	218.35	196	181.31	0.18496	245	246.1	287	260.04	-0.0548805	297	304.71	313	291.55	0.0440013	0	0	0	0	NA	0	0	0	0	NA
PBN1	154	138.06	191	189.09	-0.312592	174	158.02	157	145.19	0.0841228	294	231.9	220	210.61	0.0958642	307	309.47	309	279.09	0.102976	268	291.5	379	312.11	-0.0680899	340	265.32	333	286.91	-0.0779493	252	237.39	295	226.63	0.0461865
TSL1	129	134.35	151	183.8	-0.31141	133	157.55	133	145.09	0.0818471	148	162.21	207	204.87	-0.232207	168	205.5	247	246.39	-0.180666	233	233.04	246	296.19	-0.23888	176	217.63	261	263.47	-0.190347	155	186.95	151	201.14	-0.0727846
FRD1	168	136.38	145	186.57	-0.311401	125	128.95	160	159.63	-0.211954	20	21.39	162	175.8	-2.0664	260	244.87	301	300.25	-0.203138	265	303.74	390	318.53	-0.0473922	250	252.28	249	271.52	-0.0732164	221	201.87	250	202.77	-0.00442653
ZEO1	135	140.6	158	192.32	-0.311341	151	178.87	148	161.46	0.101803	191	209.34	256	253.37	-0.190065	279	341.28	294	293.27	0.151131	335	335.05	329	396.13	-0.167004	333	337.43	274	288.33	0.156749	241	223.36	191	238.58	-0.0656355
YMR252C	158	134.94	147	184.54	-0.311057	139	157.29	184	186.02	-0.166787	310	375.39	216	239.13	0.449445	336	344.77	261	283.01	0.196764	407	336.1	262	259.86	0.256396	313	275.15	321	276.84	-0.00610121	246	214.05	223	197.53	0.0799303
SEA4	120	117.51	124	160.7	-0.310745	113	122.4	140	139.68	-0.131057	180	183.96	194	195.08	-0.0583832	234	254.7	274	278.16	-0.0877802	375	385.4	353	295.59	0.264522	206	277.72	266	278.24	-0.00186393	229	214.17	160	188.89	0.124983
USE1	143	128.2	177	175.23	-0.310428	163	148.03	144	133.17	0.10504	271	213.76	200	191.47	0.109581	257	259.07	301	271.87	-0.0480447	251	273.01	399	328.58	-0.184655	322	262.9	267	277.53	-0.0539555	228	204.61	248	206.79	-0.0105468
GRS1	171	132.84	134	181.49	-0.31005	153	166.91	180	137.91	0.189602	200	207.78	253	250.4	-0.185764	178	176.94	314	325.69	-0.607565	258	306.31	394	381.28	-0.218296	280	219.23	274	225.42	-0.0277192	190	176.96	227	196.78	-0.105596
GLO2	171	163.89	164	223.8	-0.309933	147	155.88	161	158.55	-0.0168762	265	265.26	268	252.16	0.0504516	274	305.19	327	335.53	-0.0944815	292	368.69	305	256.12	0.363122	271	282.31	325	271.7	0.0381694	266	207.26	155	178.02	0.15129
TFC6	148	132.69	183	181.17	-0.309417	200	181.64	154	142.42	0.24174	311	245.31	286	273.8	-0.109453	518	522.17	239	215.87	0.880608	259	281.71	422	347.52	-0.209274	457	293.99	313	242.43	0.192112	321	210.1	233	205.25	0.0232429
MLH1	144	118.5	115	161.83	-0.30939	110	110.47	153	145.94	-0.276269	121	123.37	158	174.92	-0.346768	139	172.23	203	220.96	-0.247877	254	254.47	242	217.93	0.154353	177	250.01	226	246.18	0.015376	126	148.78	256	204.28	-0.315207
SGS1	188	154.71	150	211.09	-0.309015	130	130.56	167	159.29	-0.197522	200	203.92	178	197.06	0.0340496	186	230.47	251	273.2	-0.169407	363	363.67	267	240.45	0.41233	184	243.15	278	271.58	-0.110149	176	194.51	280	203.1	-0.0429985
PDH1	151	149.49	172	203.86	-0.30843	144	157.09	154	158.87	-0.0111965	300	316.17	252	235.6	0.293067	284	267.47	297	305.84	-0.133587	351	336.4	384	361.64	-0.0721414	306	336.06	219	267.84	0.226145	267	244.71	181	198.7	0.207336
YKL033W-A	160	153.35	153	208.79	-0.306884	156	165.43	151	148.7	0.105942	120	120.12	233	219.23	-0.597891	335	373.14	322	330.4	0.121304	281	354.81	385	323.3	0.0927279	251	283.08	269	257.7	0.0935868	282	198.8	196	217.33	-0.0886908
UBP2	124	110.07	104	149.86	-0.306192	118	118.51	146	175.69	-0.390997	0	0	222	231.74	-5.44992	252	248.78	307	303.07	-0.196677	229	260.97	324	348.59	-0.288531	246	273.21	261	272.87	0.00124069	187	205.2	213	232.99	-0.126432
PUT2	179	175.29	162	238.2	-0.30517	164	157.42	163	171.65	-0.0860167	227	250.04	242	262.61	-0.0488584	288	336.48	269	293.91	0.134836	295	312.88	355	358.66	-0.136148	366	305.33	224	276.72	0.0980495	203	210.12	179	215.17	-0.0236384
SSF1	127	124.37	115	169.09	-0.305058	117	112.3	140	147.43	-0.270074	106	116.76	224	243.08	-0.728847	192	224.32	222	242.56	-0.0778417	205	217.42	281	283.9	-0.265718	224	206.15	169	230.88	-0.112777	137	147.74	139	199.57	-0.298963
STH1	156	139.86	192	190.08	-0.304926	146	132.6	176	162.76	-0.203552	260	205.08	201	192.42	0.0634005	233	234.87	302	272.77	-0.149008	221	240.38	343	282.47	-0.160734	292	228.27	268	238.22	-0.0424833	215	195.87	248	205.29	-0.0467393
PMT7	153	146.64	146	199.24	-0.30474	135	143.16	153	150.67	-0.0507833	272	272.27	233	219.23	0.215788	285	317.44	286	293.46	0.0782909	257	324.5	330	277.11	0.157346	238	285.46	284	266.16	0.0697512	288	229.59	172	201.44	0.130198
RGS2	123	109.19	103	148.42	-0.304555	124	124.53	139	167.27	-0.293025	0	0	184	192.07	-5.26305	190	187.57	290	286.29	-0.421023	231	263.25	298	320.62	-0.196475	155	165.54	255	272.58	-0.496359	170	183.38	199	210.24	-0.135996
ATC1	148	137.11	123	186.17	-0.303967	134	132.39	157	159.26	-0.18352	0	0	0	0	NA	222	218.41	331	277.94	-0.240055	332	275.69	291	306.46	-0.105447	183	203.09	321	265.25	-0.265875	170	167.33	169	215.61	-0.252172
BET2	115	133.66	158	181.3	-0.302901	106	102.72	175	145.05	-0.342254	160	163.9	205	187.27	-0.132538	142	159.4	314	278.34	-0.554759	152	176.94	371	288.79	-0.48771	194	183.12	310	277.01	-0.412069	151	125.4	137	194.28	-0.434983
TRF5	165	140.92	152	190.81	-0.301242	112	126.74	135	136.48	-0.0734815	194	234.92	191	211.45	0.104786	244	250.37	247	267.83	-0.0671533	349	288.2	264	261.85	0.095535	237	323.31	253	278.57	0.148447	200	214.31	188	174.15	0.206436
YCL023C	112	109.68	101	148.51	-0.30072	160	153.58	143	150.59	0.0195323	248	273.17	164	177.97	0.42653	264	308.44	258	281.89	0.0897061	300	318.18	332	335.43	-0.0526349	327	260.06	161	238.3	0.0870323	181	183.74	169	206.78	-0.11753
ARO8	186	172.32	154	233.1	-0.300609	123	121.52	154	156.21	-0.249308	315	277.36	263	255.68	0.0810851	274	269.57	376	315.73	-0.157519	0	0	0	0	NA	330	299.56	437	304.39	-0.0159422	199	187.86	205	200.05	-0.0625476
DBF2	133	130.24	136	176.25	-0.300533	118	127.81	179	178.59	-0.332338	80	81.76	207	208.16	-0.927155	113	123	290	294.4	-0.868049	142	145.94	401	335.79	-0.829435	131	162.8	267	303.35	-0.619532	139	130.57	166	190.7	-0.376393
MOD5	223	173.24	173	234.31	-0.30047	209	228	223	170.85	0.2871	80	83.11	262	259.3	-1.12971	442	439.37	319	330.88	0.282842	400	474.9	247	239.03	0.684444	350	287.31	398	245.04	0.158542	231	216.39	189	193.27	0.112444
YPR117W	76	75.24	86	101.93	-0.300163	154	168	144	148.55	0.122268	226	238.18	208	194.46	0.201861	315	296.66	253	260.53	0.129403	298	285.6	307	289.12	-0.0122071	219	286.7	191	257.5	0.107023	211	206.01	155	202.41	0.0175435
TVP18	140	134.18	133	181.5	-0.300143	130	137.86	137	134.91	0.0214733	0	0	0	0	NA	270	300.74	289	296.54	0.014017	266	335.87	426	357.73	-0.0628729	216	254.49	278	265.2	-0.0410646	311	216.51	192	214.39	0.00979449
COX11	128	133.31	148	180.15	-0.299175	127	150.44	146	159.28	-0.0567328	160	175.36	191	189.04	-0.0747072	202	247.09	270	269.33	-0.0858519	258	258.04	250	301.01	-0.153478	191	212.39	250	250.4	-0.163924	152	151.83	159	200.34	-0.275669
SUM1	156	149.52	148	201.97	-0.298962	155	164.37	153	150.67	0.0864783	255	255.25	237	223	0.134507	251	279.57	293	300.64	-0.072411	252	318.19	338	283.83	0.113894	184	236.28	264	265.26	-0.115232	248	216.78	171	205.96	0.0509598
TRK1	133	123.22	110	166.5	-0.298929	114	112.63	153	155.2	-0.31819	117	103.02	211	205.13	-0.683924	234	230.21	320	268.71	-0.154021	333	276.52	250	263.28	0.0488839	151	172.64	308	265.16	-0.427113	183	173.95	166	196.61	-0.121795
UTP20	162	145.24	198	196.02	-0.298056	167	151.67	180	166.46	-0.0924658	276	217.7	232	222.1	-0.0199192	331	333.66	419	378.44	-0.125581	285	309.99	481	396.11	-0.244453	364	275.9	330	262.02	0.0514264	271	226.05	299	220.8	0.0233942
YPT35	138	135.14	124	182.33	-0.297604	178	170.86	155	163.23	0.0454123	215	236.82	202	219.2	0.0769779	241	281.57	279	304.84	-0.0791358	331	351.06	288	290.97	0.187151	328	300.08	195	264.28	0.12659	210	248.44	174	234.81	0.056192
ASI2	152	145.68	144	196.51	-0.297536	145	153.76	143	140.82	0.0873169	183	183.18	229	215.47	-0.161538	243	270.66	265	271.91	-0.00459079	202	255.06	344	288.87	-0.124021	217	266.54	255	246.43	0.0781414	216	163.91	184	204.72	-0.221116
KXD1	151	149.49	170	201.49	-0.296794	164	178.91	157	161.96	0.098952	212	223.42	237	221.57	0.00827764	432	406.85	311	320.26	0.238649	326	312.44	424	399.31	-0.244631	270	295.6	216	275.08	0.0716938	268	242.7	146	189.38	0.246916
RPL13A	172	133.62	133	180.13	-0.296759	125	136.37	183	140.21	-0.0275701	196	203.63	279	276.13	-0.303283	222	220.68	317	328.8	-0.397252	213	252.89	362	350.31	-0.324768	282	265.09	353	265.29	-0.000751343	208	194.01	204	206.24	-0.0608267
DUN1	163	134.75	122	181.61	-0.296538	171	185.22	132	152.79	0.191341	230	230.23	200	214.91	0.0685512	242	249.21	270	288.4	-0.145509	244	297.99	368	303.05	-0.016782	195	233.76	252	270.45	-0.145214	205	218.92	230	238.64	-0.085874
DCW1	118	104.75	98	141.22	-0.296297	129	129.56	136	163.66	-0.23205	0	0	176	183.72	-5.21884	283	279.38	275	271.48	0.0285806	258	294.02	298	320.62	-0.0863276	301	280.97	220	240.79	0.153731	215	205.91	177	204.45	0.00708122
CYB2	165	135.78	130	182.94	-0.296236	171	171.74	156	148.8	0.142487	171	174.35	188	208.13	-0.176172	221	273.84	242	263.41	0.0386882	253	253.47	334	300.78	-0.170515	169	245.44	266	276.25	-0.117801	168	202.99	296	222.04	-0.0892802
ATM1	132	153.42	180	206.55	-0.295696	219	212.22	219	181.52	0.155465	199	203.85	243	221.98	-0.0848041	349	391.78	408	361.67	0.0797563	233	271.23	436	339.39	-0.223445	361	331.03	344	278.79	0.171186	269	224.47	138	206.11	0.0849371
ABP140	135	119.84	112	161.39	-0.295533	169	169.73	134	161.25	0.050945	301	301.99	208	217.12	0.328654	352	347.5	308	304.06	0.13313	299	340.75	330	355.05	-0.0409917	305	318.03	271	260.22	0.199922	203	220.43	191	201.08	0.0914429
RNA15	160	143.44	195	193.05	-0.295252	189	171.65	169	156.29	0.0931752	237	186.94	234	224.02	-0.180067	292	294.35	301	271.87	0.0791656	282	306.73	382	314.58	-0.0251894	288	266.41	300	258.47	0.030142	237	220.99	251	203.05	0.0842673
SPE2	131	111.88	120	150.64	-0.295184	91	102.98	141	142.55	-0.322485	113	136.84	174	192.63	-0.339856	209	214.45	234	253.73	-0.167475	288	237.83	282	279.7	-0.161534	155	177.47	242	245.1	-0.321317	123	124.92	240	195.28	-0.443895
BIO2	163	156.23	154	210.15	-0.294859	159	168.61	167	164.46	0.0247722	189	189.19	238	223.94	-0.16781	272	302.96	277	284.23	0.0636002	252	318.19	297	249.4	0.242727	218	236.96	262	252.9	-0.0648379	279	200.7	184	209.97	-0.0449345
FRE7	179	177.21	201	238.23	-0.294463	165	180	161	166.09	0.0799644	2	2.11	253	236.53	-4.33567	282	265.58	371	382.05	-0.362491	298	285.6	352	331.5	-0.148552	288	259.95	208	250.7	0.0360909	237	210.83	225	228.3	-0.0792471
SAR1	27	31.38	37	42.46	-0.2943	14	13.57	198	164.12	-2.42771	26	26.63	187	170.82	-1.82755	0	0	0	0	NA	0	0	0	0	NA	11	10.35	258	213.59	-2.93951	349	246.93	81	116.1	0.750118
YHR140W	133	138.51	153	186.23	-0.294202	108	127.94	134	146.18	-0.132309	271	297.02	221	218.73	0.304761	248	303.36	299	298.26	0.0168985	309	309.05	313	376.86	-0.19779	259	324.56	265	269.27	0.186125	197	222.32	178	205.22	0.0796622
YBL010C	130	128.7	146	173.04	-0.294061	145	158.18	182	187.75	-0.170388	236	248.72	299	279.54	-0.116376	349	328.68	306	315.11	0.0420322	282	270.27	348	327.73	-0.192122	279	304.94	201	263.87	0.14415	195	198.11	168	199.46	-0.00675729
YGL149W	147	116.97	158	157.29	-0.293998	113	108.46	200	160.94	-0.391667	329	250.51	259	179.76	0.330313	348	296.12	302	255.09	0.148607	247	269.64	309	269.33	0.00114609	293	260.87	346	260.14	0.00279154	231	203.61	195	202.97	0.0031328
GND2	142	136.1	134	182.86	-0.293464	135	143.16	142	139.84	0.0232993	138	138.14	300	282.27	-0.71092	298	331.92	388	398.12	-0.18136	315	397.74	329	276.27	0.363318	268	293.06	283	226.39	0.257117	307	205.57	171	203.24	0.0113436
EAF3	174	135.17	134	181.49	-0.292791	132	144	205	157.06	-0.086241	255	264.92	226	223.68	0.168518	299	297.22	341	353.7	-0.173441	281	333.62	361	349.35	-0.0459371	233	220.59	325	273.1	-0.212664	206	184.65	201	211.55	-0.135314
YCR102W-A	138	135.14	140	181.43	-0.292683	171	185.22	173	172.6	0.070175	220	224.84	230	231.29	-0.0281598	273	297.15	273	277.15	0.0694362	303	311.4	314	262.94	0.168563	257	257.14	279	261.48	-0.0166728	230	205.22	215	211.64	-0.030657
SSL1	135	122.25	143	164.09	-0.292276	150	143.98	151	136.32	0.0542818	210	187.92	246	227.56	-0.190475	247	248.11	286	259.13	-0.0432869	252	258.54	193	179.77	0.361685	205	224.05	267	259.48	-0.146203	206	196.71	174	202.06	-0.0267002
UTP4	163	146.13	198	196.02	-0.291989	162	147.13	173	159.99	-0.083252	314	247.67	261	249.86	-0.0087683	358	360.88	395	356.77	0.0114223	305	331.74	480	395.29	-0.174785	495	323.07	380	285.21	0.124234	293	217.35	344	275.74	-0.236979
YDR274C	171	163.89	161	219.71	-0.291571	165	174.97	176	173.32	0.00942084	292	292.29	267	251.22	0.15086	288	320.79	288	295.51	0.0818182	331	417.94	406	340.93	0.203122	270	304.17	323	298	0.0204254	294	225.37	201	225.26	0.000486048
MTQ1	155	151.79	157	203.47	-0.291357	117	126.73	182	181.58	-0.35727	86	87.89	231	232.29	-0.964883	288	313.47	330	335.01	-0.0662522	242	248.71	408	341.65	-0.316409	193	213.88	279	262.73	-0.204846	234	173.94	200	226.44	-0.262443
LSC1	189	167.78	156	224.8	-0.291054	184	184.79	131	157.64	0.15798	310	311.02	221	230.69	0.297667	314	309.98	328	323.8	-0.043481	250	284.91	349	375.49	-0.275214	315	255.83	285	261.86	-0.0232072	233	213.25	245	209.73	0.0165659
YPL257W	180	153.73	164	205.88	-0.290457	181	204.82	178	179.96	0.128726	230	278.52	167	184.88	0.407973	232	238.05	308	333.97	-0.337368	350	289.03	322	319.38	-0.0995234	328	305.95	224	257.08	0.173415	0	0	0	0	NA
YMR102C	137	142.68	157	191.1	-0.290427	119	140.97	131	142.91	-0.0135723	3	3.29	215	212.79	-3.90871	248	303.36	302	301.25	0.00695672	312	312.05	271	326.29	-0.0444837	274	276.07	264	256.99	0.0713494	203	212.08	185	207.14	0.0234568
SPT2	172	136.86	184	183.17	-0.289621	112	107.5	215	173.01	-0.472363	9	6.85	340	235.97	-3.40742	298	253.58	410	346.31	-0.310603	232	253.26	387	337.31	-0.285605	293	225.39	357	257.98	-0.134492	202	148.31	201	182.01	-0.203516
ASH1	199	176.65	164	236.32	-0.289594	169	169.73	125	150.42	0.120026	270	270.89	200	208.77	0.259386	337	332.69	291	287.28	0.14628	235	267.81	285	306.63	-0.134893	367	349.33	332	312.22	0.11197	222	221.63	277	289.91	-0.267503
YIR042C	149	142.81	140	191.05	-0.289263	149	158.01	144	141.81	0.107452	228	228.23	212	199.47	0.134061	291	324.13	260	266.78	0.194059	228	287.88	299	251.08	0.136265	221	267.08	243	255.69	0.0434163	256	205.81	179	205.26	0.00266299
SHE10	149	138.04	122	184.66	-0.289155	123	121.52	154	156.21	-0.249308	271	238.62	222	215.82	0.0999868	271	266.61	305	256.11	0.0400267	373	309.73	370	389.65	-0.228888	258	254.28	284	226.68	0.11442	186	193.21	162	192.88	0.00170064
MSH4	176	140.04	188	187.15	-0.288196	132	126.7	188	151.29	-0.176103	293	223.1	321	222.79	0.00138427	321	273.15	385	325.19	-0.173805	350	382.08	387	337.31	0.124281	359	301.78	357	274.59	0.0940922	277	238.37	204	206.18	0.144422
MNN5	132	122.29	108	163.47	-0.288189	156	154.12	147	149.11	0.0328307	268	235.98	232	225.54	0.0450542	324	318.76	322	270.39	0.164014	369	306.41	308	324.36	-0.0567499	239	265.21	340	255.59	0.036806	183	195.08	161	206.66	-0.0573794
NST1	124	121.43	125	162	-0.286211	24	26	162	161.63	-1.79564	4	4.09	211	212.18	-3.73486	22	23.95	297	301.51	-2.49524	53	54.47	315	263.77	-1.56302	7	12.48	243	245.41	-2.90579	48	73.87	174	218.91	-1.07747
SNX3	172	146.9	156	195.84	-0.285855	135	152.77	145	146.59	0.0410198	194	234.92	216	239.13	-0.0176877	261	267.81	280	303.61	-0.125027	221	182.5	313	310.45	-0.529024	238	250.81	213	265.58	-0.0569996	209	206.72	233	204.05	0.0129372
MET30	169	151.51	204	201.96	-0.285779	170	154.39	192	177.56	-0.138987	231	182.21	207	198.17	-0.0835257	373	376	358	323.35	0.150422	312	339.36	558	459.52	-0.302352	460	335.2	395	315.51	0.0603514	272	246.24	273	214.55	0.137167
SHY1	134	118.95	110	158.51	-0.285032	134	134.58	139	167.27	-0.216008	226	226.74	225	234.87	-0.0350762	327	322.82	290	286.29	0.119696	248	282.63	301	323.85	-0.135693	279	265.04	266	291.45	-0.094647	192	202.92	214	230.7	-0.127716
YML108W	136	141.64	155	188.67	-0.284962	128	151.63	125	136.37	0.105339	185	202.76	213	210.81	-0.0387468	177	216.51	240	239.4	-0.100059	261	261.04	226	272.11	-0.0413775	209	260.87	262	277.18	-0.0604202	153	184.67	185	237.15	-0.24893
YCL062W	133	130.24	118	173.51	-0.284954	135	129.58	142	149.54	-0.142243	163	179.54	193	209.44	-0.153248	172	200.96	262	286.26	-0.352318	274	290.61	300	303.1	-0.0419393	293	265.03	206	280.63	-0.0569851	169	191.3	158	209.7	-0.0913787
SMF2	194	189.98	172	252.91	-0.284811	135	129.58	168	176.92	-0.309348	241	265.46	185	200.75	0.278195	223	260.54	268	292.82	-0.11638	267	283.18	311	314.21	-0.103631	294	242.2	196	282.92	-0.154808	148	172.41	175	226.61	-0.271975
MSI1	169	137.2	142	182.71	-0.284657	137	141.33	145	144.67	-0.0231955	238	254.49	160	173.63	0.380514	306	288.19	266	265.34	0.0823102	237	271.65	313	255.64	0.0605146	237	231.46	198	240.61	-0.0386067	205	191.47	234	196.21	-0.0243289
ECM31	168	136.38	141	181.43	-0.283616	201	207.35	145	144.67	0.357876	117	125.11	258	279.97	-0.801093	446	420.04	300	299.25	0.338112	303	347.3	412	336.5	0.0314987	361	307.24	252	269.56	0.130385	237	214.61	230	235.17	-0.0910807
YPL034W	202	156.93	154	208.58	-0.282954	117	127.64	195	149.4	-0.156281	250	259.73	224	221.7	0.15766	390	387.68	281	291.46	0.284428	319	378.73	287	277.74	0.309181	275	233.5	365	265.86	-0.129269	210	199.52	191	207.56	-0.0393128
YDR262W	194	185.94	181	247	-0.282641	198	209.97	179	176.27	0.174042	208	208.21	284	267.22	-0.248469	292	325.24	302	309.88	0.0482263	316	399	364	305.66	0.265725	255	264.6	355	278.74	-0.0518692	292	237.44	185	221.3	0.0700899
BOL1	145	145.96	183	193.95	-0.282583	162	174.23	172	146.57	0.171797	334	316.98	257	229.05	0.323692	327	307.97	308	294.92	0.043155	306	373.71	298	235.65	0.45957	295	326.75	258	292.18	0.111464	255	212.98	183	189.95	0.113871
YLR235C	123	113.95	100	151.36	-0.281749	112	110.65	129	130.85	-0.166296	202	177.86	208	202.21	-0.127637	200	196.76	310	260.31	-0.278653	299	248.29	250	263.28	-0.0583923	185	218.33	324	260.83	-0.177118	145	156.47	135	195.4	-0.220918
SLA1	148	146.52	164	194.37	-0.280931	121	132	165	170.22	-0.2526	79	83.26	210	196.33	-0.85097	142	133.73	289	297.61	-0.795866	158	151.43	297	279.7	-0.610581	122	125.26	211	278.9	-0.796089	133	126.34	205	223.74	-0.568084
FUS3	130	128.7	144	170.67	-0.28035	84	91.64	161	166.09	-0.589812	0	0	205	191.65	-5.26088	260	244.87	320	329.53	-0.295894	208	199.35	344	323.96	-0.483636	222	241.58	204	256.94	-0.0613954	188	183.77	196	211.21	-0.138465
DNL4	163	139.22	147	184.54	-0.280058	155	175.4	162	163.78	0.0681429	195	236.13	180	199.27	0.168942	249	255.5	270	292.77	-0.135668	285	235.35	224	222.17	0.0573799	227	265.71	199	237.29	0.112674	195	223.41	229	203.02	0.0952567
GTO1	195	190.96	172	252.91	-0.279693	194	186.21	165	173.76	0.0688174	189	208.18	240	260.44	-0.22301	311	363.36	285	311.39	0.15389	300	318.18	292	295.01	0.075362	340	265.3	220	265.25	0.000187776	201	205.82	175	226.81	-0.0966631
RPL34A	152	148.85	134	197.03	-0.278784	149	143.02	144	151.64	-0.05813	160	176.24	199	215.95	-0.202162	175	204.46	254	277.52	-0.304239	255	270.46	325	328.35	-0.193306	263	233.64	199	266.13	-0.129683	175	191.99	136	177.58	0.0776017
GRX4	172	136.86	182	181.18	-0.278757	157	150.7	183	147.26	0.0229374	437	332.74	261	181.14	0.605587	410	348.88	349	294.79	0.16794	269	293.66	255	222.26	0.277485	252	206.9	333	256.38	-0.213496	222	186.43	235	205.7	-0.097863
IRC6	113	111.87	125	148.15	-0.278716	153	166.91	150	154.74	0.0752402	247	260.31	250	233.73	0.107272	458	431.34	267	274.95	0.448993	336	322.02	336	316.43	0.0174569	263	283.63	216	270.24	0.0481861	257	217.79	155	201.63	0.0767307
COQ1	162	158.64	162	209.95	-0.2787	153	165.72	155	154.65	0.0687059	236	241.19	246	247.37	-0.025197	314	341.77	312	316.74	0.0758262	345	354.56	302	252.89	0.336793	241	265.22	296	279.1	-0.0508236	226	193.27	165	197.1	-0.019523
VAC7	161	157.66	161	208.65	-0.278676	135	146.22	170	169.61	-0.147452	0	0	128	128.72	-4.86538	120	130.61	324	328.92	-0.919007	327	336.07	254	212.69	0.455764	231	251.09	272	264.99	-0.0536725	236	195.4	165	196.48	-0.00548392
SNA3	135	132.2	135	174.96	-0.278405	158	171.14	142	141.67	0.187774	237	242.21	214	215.2	0.117721	272	296.06	276	280.19	0.0549035	249	255.9	361	302.29	-0.166003	229	264.18	255	264.69	-0.00192137	238	204.53	175	204.63	-0.000486429
MMS4	160	145.61	217	192.63	-0.278173	202	155.55	200	163.1	-0.0471006	201	169.5	311	245.31	-0.367856	336	253.22	393	299.72	-0.16798	289	298.04	548	322.06	-0.0772607	412	412	467	467	-0.125021	250	250	216	216	0.145556
TFB3	136	123.15	142	162.94	-0.27801	186	178.53	169	152.57	0.156186	272	243.41	243	224.79	0.0792418	283	284.28	323	292.66	-0.0289515	288	295.48	313	291.55	0.0133442	253	272.35	298	274.97	-0.00953914	228	206.4	177	205.17	0.00594822
GIP3	211	163.92	160	216.7	-0.277657	181	197.46	228	174.68	0.121923	254	263.88	253	250.4	0.0522316	325	323.07	318	329.84	-0.0206753	311	369.24	321	310.64	0.172303	321	277.03	325	261.35	0.0580495	237	205.2	211	211.11	-0.0282584
CTI6	145	117.71	121	155.69	-0.277586	123	126.89	146	145.67	-0.137015	282	301.54	195	211.61	0.352754	277	260.88	259	258.36	0.00966933	232	265.92	342	279.33	-0.0490185	244	267.26	207	277.97	-0.0391476	225	216.62	229	230.22	-0.0606192
CAF40	197	168.25	177	222.2	-0.276691	131	148.24	166	167.83	-0.123337	186	225.24	201	222.52	0.0120955	292	299.62	330	357.83	-0.177002	327	270.03	329	326.32	-0.188709	231	341.93	260	274.94	0.217343	219	302.89	277	246.25	0.206266
YPS5	141	130.63	114	172.55	-0.276471	150	148.2	152	154.19	-0.0393625	298	262.39	227	220.68	0.172401	266	261.7	323	271.23	-0.0356346	404	335.48	278	292.77	0.135742	234	250.2	297	238.04	0.0496185	212	205.2	164	203.63	0.0076431
ZRC1	180	148.13	139	195.61	-0.276404	173	173.75	171	163.1	0.0628804	0	0	16	17.71	-2.92906	245	303.58	335	364.63	-0.182688	288	288.53	319	287.27	0.00436138	201	236.02	262	247.94	-0.0490674	216	191.3	278	199.86	-0.0435515
CBP6	177	137.5	134	181.49	-0.275825	137	149.46	171	131.01	0.13082	0	0	0	0	NA	208	206.76	276	286.28	-0.324074	187	222.02	303	293.22	-0.277066	235	231.89	239	233.67	-0.00761403	161	164.18	195	184.83	-0.117796
QRI7	176	145.5	129	192.03	-0.27582	164	177.64	127	147	0.18816	130	130.13	162	174.07	-0.288997	257	264.65	245	261.7	0.011167	226	276.01	366	301.41	-0.0877301	185	230.36	253	264.98	-0.139446	174	189.76	186	197.06	-0.0375539
SFL1	187	166	152	219.03	-0.27577	140	140.6	133	160.05	-0.128709	170	170.56	205	213.99	-0.225658	251	247.79	304	300.11	-0.190866	189	215.39	267	287.27	-0.286815	274	263.25	280	264.41	-0.00438018	187	195.84	257	258.31	-0.275633
GRC3	145	131.3	151	173.27	-0.275534	163	156.46	165	148.96	0.0488029	195	174.5	237	219.24	-0.227079	287	288.29	301	272.73	0.0552874	292	299.58	300	279.44	0.0693541	143	138.83	371	310.29	-0.800298	199	185.81	185	209.46	-0.119204
RSE1	165	147.93	197	195.03	-0.274791	173	157.12	173	159.99	-0.017988	219	172.74	234	224.02	-0.258629	221	222.78	338	305.28	-0.313836	260	282.8	368	303.05	-0.0689224	271	236.65	314	270.36	-0.132647	219	183.21	207	175.34	0.0436625
SCS2	148	117.76	156	155.29	-0.274609	128	122.86	179	144.04	-0.157858	200	152.28	307	213.07	-0.334037	161	137	328	277.05	-0.700547	177	193.22	321	279.79	-0.368616	311	266.45	303	240.87	0.100532	158	165.19	174	189.62	-0.13715
CGI121	160	124.3	121	163.88	-0.274507	117	127.64	208	159.36	-0.220403	0	0	0	0	NA	245	243.54	266	275.9	-0.124278	198	235.08	320	309.67	-0.274561	202	217.49	276	242.02	-0.106403	147	147.12	147	181.78	-0.21026
SDS3	161	154.31	149	203.33	-0.274313	146	154.82	175	172.33	-0.106496	0	0	0	0	NA	0	0	0	0	NA	0	0	0	0	NA	250	275.42	267	264.11	0.0417766	255	195.42	178	198.67	-0.0164108
YJL043W	158	164.55	178	216.66	-0.273661	124	146.89	141	153.82	-0.0457944	287	314.55	268	265.24	0.169919	295	360.85	349	348.13	0.0357854	354	354.06	263	316.66	0.111305	305	267.51	270	259.76	0.0292877	242	218.94	154	164.4	0.284988
GTR1	135	140.6	152	185.02	-0.272848	104	123.2	135	147.28	-0.177209	291	318.94	192	190.02	0.515755	249	304.58	307	306.24	-0.00541759	276	276.04	257	309.44	-0.113829	256	261.37	264	261.74	-0.00140923	198	218.76	170	200.36	0.0874417
YDR271C	195	186.9	180	245.63	-0.271979	143	151.64	169	166.43	-0.0924831	210	210.21	243	228.64	-0.08366	302	336.38	342	350.92	-0.042194	308	388.9	287	241	0.476953	258	289.68	317	260.67	0.105139	259	206.11	163	187.65	0.0933566
OPI9	149	149.98	186	197.13	-0.271776	127	136.58	191	162.76	-0.174196	253	240.11	293	261.13	-0.0835873	325	306.08	347	332.26	-0.0818147	227	277.23	365	288.64	-0.0401907	260	1246.31	279	277.52	1.49925	182	484.86	226	252.85	0.649177
RCF2	142	139.06	141	182.73	-0.271396	150	162.47	146	145.67	0.108444	217	221.77	209	210.17	0.0534764	243	264.49	273	277.15	-0.0465834	261	268.24	288	241.16	0.106005	195	265.22	260	287.87	-0.0816537	206	206.81	183	209.93	-0.0149021
DBP2	124	144.12	165	189.34	-0.271251	158	153.11	190	157.49	-0.0280249	161	164.92	210	191.84	-0.150355	148	166.14	326	288.98	-0.55098	238	277.05	461	358.85	-0.257886	159	194.97	274	265.31	-0.306699	193	181.36	155	211.77	-0.154229
YNR025C	121	118.49	120	155.52	-0.269951	119	128.89	154	153.65	-0.174477	211	215.64	204	205.14	0.0496814	255	277.56	245	248.72	0.109293	334	343.26	308	257.91	0.284917	189	242.73	238	250.36	-0.0308251	196	191.78	150	187.32	0.023407
GIS2	140	119.57	125	156.92	-0.269858	77	87.13	166	167.83	-0.650079	5	6.05	176	194.84	-3.32427	209	214.45	269	291.69	-0.306385	127	104.88	285	282.68	-0.98554	181	222.85	238	253.26	-0.127381	125	140.55	221	207.22	-0.385942
YAP1	159	130.84	122	171.68	-0.269851	164	164.71	137	130.67	0.22994	217	221.25	214	236.91	-0.0680896	226	280.04	263	286.26	-0.0218907	219	219.4	292	262.96	-0.180353	212	267.23	217	260.25	0.026367	207	229.05	212	178.93	0.245729
TYW1	105	85.24	87	111.94	-0.269723	117	120.7	147	146.66	-0.193353	269	287.64	300	325.55	-0.123403	343	323.03	201	200.5	0.475047	320	366.78	348	284.23	0.254189	308	288.66	244	290.96	-0.00790899	230	205.61	228	272.19	-0.279335
YKL123W	177	157.12	143	206.06	-0.269654	148	148.64	131	157.64	-0.0584051	188	188.62	201	209.82	-0.105983	315	310.97	278	274.44	0.124537	321	365.82	246	264.67	0.322616	309	265.29	278	268.06	-0.0103485	205	203.28	214	201.86	0.00697552
KAP122	168	166.32	184	218.08	-0.269529	126	137.46	148	152.68	-0.104291	184	193.91	280	261.77	-0.298741	307	289.13	341	351.15	-0.193728	305	292.31	418	393.65	-0.296769	218	241.14	239	265.36	-0.0953327	245	197.54	174	208.75	-0.0549258
SHS1	184	152.11	134	199.47	-0.269508	142	153.81	142	164.36	-0.0659264	0	0	127	136.47	-4.92341	286	294.52	265	283.06	0.039551	226	276.01	434	357.4	-0.257596	218	238.84	230	252.07	-0.0536941	171	175.12	198	217.86	-0.217267
MRX5	142	131.56	114	172.55	-0.26943	151	149.18	172	174.47	-0.155634	205	180.51	234	227.49	-0.230182	343	337.45	332	278.78	0.190373	438	363.71	295	310.67	0.157158	255	261.76	296	250.88	0.0422883	209	192.6	185	209.91	-0.0856373
SKO1	189	181.15	174	237.45	-0.269329	203	215.27	194	191.04	0.118824	206	206.21	233	219.23	-0.0609397	279	310.76	353	362.21	-0.152748	317	400.26	317	266.2	0.406612	266	290.09	359	278.69	0.0399507	278	221.69	200	227.76	-0.0268927
RPL17A	174	157.56	180	206.55	-0.269239	172	165.1	179	161.6	0.0212968	270	241.62	229	211.84	0.130956	325	326.47	345	312.59	0.04331	256	262.64	377	351.16	-0.289501	272	268.14	295	245.81	0.0866129	225	218.73	169	198.92	0.0944822
IMD4	167	137.43	128	180.13	-0.26885	147	147.63	155	147.84	-0.00141191	132	134.59	177	195.95	-0.373314	111	137.54	243	264.49	-0.650418	272	272.5	298	268.36	0.0152528	169	251.85	238	258.49	-0.0259217	120	143.23	290	205.51	-0.35894
HDA3	140	138.6	153	181.34	-0.267092	139	151.64	170	175.37	-0.144502	164	172.84	238	222.51	-0.251321	253	238.27	297	305.84	-0.248734	226	216.6	341	321.14	-0.392328	146	160.99	204	244.57	-0.416047	162	176.77	148	180.26	-0.0194419
MSS18	152	150.48	166	196.74	-0.266499	141	153.82	153	157.84	-0.0256343	213	224.48	225	210.35	0.0647159	306	288.19	259	266.71	0.0771796	309	296.14	319	300.42	-0.0143012	225	248.94	220	275.27	-0.100158	147	134.6	172	203.42	-0.410467
HPR1	124	124.82	154	163.21	-0.266294	125	134.43	163	138.9	-0.032473	151	143.31	246	219.25	-0.4228	240	226.03	268	256.62	-0.126403	189	230.82	376	297.34	-0.252273	168	611.52	209	254.25	0.875338	144	263.65	179	217.03	0.193776
VPS71	160	124.3	120	162.53	-0.266286	129	140.73	226	173.15	-0.205993	147	152.72	206	203.88	-0.287292	197	195.83	261	270.72	-0.322432	195	231.51	302	292.25	-0.232092	218	252.48	299	274.93	-0.0848623	166	176.86	142	197.07	-0.107624
PIN2	149	132.27	120	172.92	-0.266218	117	117.5	130	156.44	-0.284131	211	211.69	230	240.09	-0.125335	308	304.06	290	286.29	0.0600163	207	235.9	258	277.58	-0.162067	242	239.01	294	270.27	-0.122434	190	199.43	219	203.1	-0.018145
YEF1	156	141.97	209	185.53	-0.265957	205	157.86	191	155.76	0.0133073	285	240.34	261	205.87	0.154116	326	245.68	379	289.04	-0.161927	230	237.19	520	305.6	-0.252475	304	304	391	391	-0.25095	262	262	214	214	0.201516
GRX3	176	142.88	145	186.57	-0.265172	180	185.69	150	149.66	0.214424	242	258.77	222	240.91	0.0712309	341	321.15	265	264.34	0.194005	239	273.94	369	301.38	-0.0951316	258	264.79	194	263.62	0.00441169	201	190.89	205	208.27	-0.086703
NBP35	130	117.72	134	153.76	-0.265108	174	167.02	178	160.7	0.0383403	289	258.62	203	187.79	0.318584	419	420.89	290	262.76	0.469705	367	376.53	278	258.95	0.373161	230	230.98	316	254.97	-0.0984091	266	225.94	208	221.9	0.0179624
CCT3	148	132.69	175	173.25	-0.264967	163	148.03	173	159.99	-0.0771946	267	210.6	224	214.44	-0.0179847	270	272.17	268	242.06	0.116786	235	255.6	355	292.35	-0.133848	257	229.19	273	275.2	-0.18222	216	197.66	254	224.6	-0.127169
CDA1	198	183.44	158	239.15	-0.26394	126	124.48	165	167.37	-0.294018	197	173.46	272	264.43	-0.419656	295	290.23	392	329.17	-0.125494	346	287.31	293	308.56	-0.0711156	292	275.12	376	294.11	-0.0665126	243	237.76	212	207.21	0.136912
YNL050C	138	135.14	136	176.25	-0.263877	121	131.06	177	176.59	-0.296221	0	0	259	260.45	-5.56624	201	218.78	311	315.72	-0.365391	218	224.04	448	375.14	-0.513683	187	229.21	253	282.04	-0.206596	186	177.48	175	192.39	-0.0802323
SCW4	131	125.56	120	163.76	-0.263773	155	164.37	136	133.93	0.203429	192	192.19	227	213.59	-0.105055	295	328.58	225	230.87	0.351642	270	340.92	433	363.6	-0.0642241	209	255.5	283	268.42	-0.0491428	288	191.68	188	205.71	-0.0702861
YCH1	151	147.87	131	192.62	-0.262824	161	154.54	152	160.07	-0.0349361	234	257.75	164	177.97	0.368644	251	293.26	261	285.17	0.0278777	311	329.85	361	364.73	-0.10023	324	262.21	171	255.14	0.027228	206	211	186	226.56	-0.0708277
TOM7	129	126.32	127	164.59	-0.262811	104	112.65	174	173.6	-0.429374	149	152.27	232	233.3	-0.424401	242	263.41	215	218.26	0.187243	294	302.15	265	221.9	0.307504	154	204.99	271	265.71	-0.258334	167	183.12	161	199.43	-0.0848773
YGL081W	164	149.25	219	194.41	-0.262799	189	145.54	191	155.76	-0.0674175	79	66.62	275	216.91	-1.17018	424	319.54	356	271.5	0.162368	332	342.38	545	320.3	0.0664624	462	462	438	438	0.0532276	251	251	231	231	0.0826917
RRP9	119	138.31	157	180.16	-0.262679	181	175.4	214	177.38	-0.011162	237	242.77	251	229.29	0.0568858	249	279.52	343	304.05	-0.0838307	258	300.33	410	319.15	-0.0605836	317	290.01	345	264.81	0.0905759	269	215.34	154	197.05	0.0883317
YNL247W	116	134.83	153	175.57	-0.262313	109	105.63	205	169.92	-0.471831	144	147.51	242	221.07	-0.40234	181	203.18	304	269.48	-0.281196	204	237.47	400	311.37	-0.269945	184	198.51	299	253.68	-0.244143	196	191.2	145	197.03	-0.029882
DCK1	238	196.75	172	256.04	-0.262228	206	223.13	145	167.84	0.283275	238	238.24	259	278.3	-0.154819	291	299.67	303	323.65	-0.0767344	366	446.99	334	275.05	0.484189	255	274.69	310	292.62	-0.0630094	225	224.39	184	203.14	0.0990262
WSS1	128	125.35	111	163.21	-0.26209	137	131.5	128	134.79	-0.0245269	175	192.76	135	146.5	0.272792	194	226.66	247	269.87	-0.173786	242	256.67	291	294	-0.135296	221	182.14	193	244.68	-0.293779	164	160.27	161	195.82	-0.19921
YNL144C	124	121.43	122	158.11	-0.262056	121	131.06	151	150.65	-0.138319	166	169.65	208	209.16	-0.208254	292	317.83	276	280.19	0.125627	242	248.71	350	293.08	-0.163552	199	252	239	264.33	-0.0475848	228	207.55	200	235.14	-0.124246
GOR1	123	128.1	137	166.76	-0.261947	94	111.35	140	152.73	-0.313579	156	170.98	219	216.75	-0.235969	1	1.22	295	294.27	-4.89038	204	204.03	269	323.88	-0.4603	142	163.19	262	262.37	-0.472536	125	140.9	169	206.5	-0.380009
YOR029W	200	170.82	177	222.2	-0.261621	130	147.11	144	145.58	0.0103839	237	286.99	211	233.59	0.205086	224	229.84	259	280.84	-0.199615	444	366.65	284	281.68	0.262816	241	266.29	210	234.19	0.127941	209	207.89	252	209.82	-0.00919689
YER121W	180	143.23	187	186.15	-0.260501	159	152.62	200	160.94	-0.0527439	365	277.92	334	231.81	0.180702	451	383.77	339	286.34	0.29198	288	314.4	351	305.94	0.0271894	292	274.14	335	279.74	-0.0201489	229	229.27	212	224.93	0.0190273
TIP20	203	183.82	208	238.68	-0.259922	185	177.57	189	170.63	0.0396397	220	196.87	233	215.54	-0.090165	297	298.34	417	377.83	-0.235508	274	281.11	455	423.82	-0.409368	306	310.96	322	259.59	0.179927	195	189.57	223	245.04	-0.255475
ACF2	148	144.93	128	188.21	-0.25973	172	165.1	150	157.96	0.0439374	181	199.37	245	265.86	-0.286559	268	313.12	338	369.3	-0.164538	312	330.91	275	277.84	0.174226	336	256.37	236	265.19	-0.0336956	241	189.72	166	188.62	0.00578431
UBC12	180	166.76	143	216.45	-0.259435	164	162.03	166	168.39	-0.0382695	169	148.81	278	270.26	-0.59371	344	338.43	382	320.77	0.0534307	371	308.07	363	382.28	-0.215198	294	265.87	362	269.48	-0.0134365	215	198.48	210	205.25	-0.033375
NDE1	162	133.31	123	173.09	-0.259422	171	171.74	173	165.01	0.0397395	166	169.25	153	169.38	-0.000763292	228	282.51	242	263.41	0.0697465	276	276.51	312	280.97	-0.0159437	210	246.1	245	245.63	0.00190388	188	211.76	213	168.3	0.228492
MOG1	147	121.52	106	157.79	-0.259308	101	109.4	118	136.58	-0.220095	42	42.04	179	192.34	-1.50232	94	96.8	262	279.86	-1.05493	74	90.38	246	202.58	-0.801032	92	115.32	220	265.23	-0.828016	99	108.65	171	205.06	-0.630874
IRC2	182	147.75	149	191.72	-0.258971	138	142.36	182	181.58	-0.241829	373	398.85	214	232.22	0.539107	333	313.62	332	331.18	-0.0543114	298	341.57	452	369.17	-0.0774863	319	270.7	252	270.67	0.000110422	328	248.77	220	171.98	0.367365
NMD4	194	179.73	154	233.1	-0.258744	188	185.74	165	167.37	0.103553	300	264.16	273	265.4	-0.00466552	402	395.49	384	322.45	0.203606	324	269.05	357	375.96	-0.333532	307	305.49	338	229.07	0.286802	250	234.73	189	206.03	0.129823
HNT2	146	139.93	133	181.5	-0.258487	155	164.37	151	148.7	0.0995521	246	246.25	240	225.82	0.0862432	315	350.86	282	289.36	0.192112	225	284.1	334	280.47	0.0128141	217	271.53	219	246.2	0.097551	256	215.34	186	221.89	-0.0298271
CAC2	137	142.68	152	185.02	-0.258266	99	117.27	146	159.28	-0.303952	139	152.34	198	195.96	-0.250343	181	221.4	298	297.26	-0.293488	230	230.04	232	279.34	-0.193412	169	219.47	254	252.84	-0.140943	154	193.11	166	227.82	-0.164511
LDB19	195	166.55	172	215.92	-0.258247	94	106.37	150	151.65	-0.351867	213	257.93	196	216.98	0.172154	321	329.37	261	283.01	0.151204	280	231.22	318	315.41	-0.309354	249	253.62	200	242.16	0.0460526	194	202.22	257	214.17	-0.0571393
YNL195C	169	167.31	183	216.89	-0.258183	159	173.46	143	147.52	0.160976	264	278.23	343	320.67	-0.14149	337	317.38	328	337.77	-0.0620758	343	328.73	381	358.81	-0.087302	249	276.24	239	252.21	0.0906644	279	233.59	177	208.61	0.112591
FAS1	176	159.37	180	206.55	-0.257889	191	183.33	181	163.4	0.114425	330	295.31	232	214.61	0.317935	275	276.24	347	314.4	-0.128958	268	274.96	379	353.03	-0.249126	258	283.95	309	266.58	0.0628951	243	205.22	195	221.43	-0.0756689
PAU17	198	162.94	150	211.09	-0.25751	165	165.71	159	151.66	0.0880425	279	284.47	216	239.13	0.172957	246	304.82	291	316.74	-0.0382367	296	296.54	362	326	-0.0944115	238	286.09	265	264.5	0.0781809	215	208.84	275	210.24	-0.00664959
TAL1	217	201.04	172	260.34	-0.257357	160	158.08	152	154.19	0.024757	308	271.2	277	269.29	0.00704163	310	304.98	411	345.12	-0.123266	444	368.69	333	350.69	0.0499147	0	0	0	0	NA	203	182.11	201	197.59	-0.0811553
ATG9	171	141.36	123	183.1	-0.25712	97	105.06	149	172.47	-0.492	241	241.24	209	224.58	0.0712541	268	275.98	285	304.43	-0.0977753	219	267.46	463	381.29	-0.353478	246	257.55	215	247.87	0.0381584	183	181.83	184	203.55	-0.112256
SWC3	189	155.53	143	201.24	-0.256207	124	124.53	149	142.12	-0.131139	176	179.45	197	218.09	-0.194029	157	194.54	240	261.23	-0.293457	308	308.57	287	258.46	0.176582	164	223.03	264	274.92	-0.208331	161	180.01	296	238.99	-0.282045
AIM11	121	126.02	134	163.11	-0.256192	99	117.27	137	149.46	-0.240727	0	0	0	0	NA	4	4.89	80	79.8	-2.61872	121	121.02	125	150.5	-0.216401	239	266.68	271	275.15	-0.031152	205	219.06	151	193.16	0.125218
ASE1	134	114.45	118	148.13	-0.255981	117	132.4	153	154.68	-0.15445	0	0	111	122.88	-4.81931	2	2.05	269	291.69	-4.56397	376	310.5	203	201.35	0.4314	168	196.95	169	205.05	-0.0401044	186	193.95	196	180.88	0.069396
PTK2	163	134.75	117	174.17	-0.254942	133	144.06	135	156.26	-0.080753	153	153.15	221	237.47	-0.436317	250	257.44	263	280.93	-0.0869953	278	339.52	353	290.7	0.154748	235	281.66	253	289.95	-0.0289067	203	213.88	185	210.38	0.0164223
YML053C	176	144.83	133	187.16	-0.254851	159	159.69	159	151.66	0.0512638	172	175.37	192	212.56	-0.191334	165	204.45	228	248.17	-0.192933	348	348.64	255	229.64	0.416046	178	257.2	251	277.42	-0.0753963	173	207.38	254	191.07	0.0815034
CDC45	153	138.54	156	179.01	-0.254661	146	140.14	193	174.24	-0.216404	260	232.67	286	264.56	-0.127931	259	260.17	357	323.46	-0.216991	319	327.28	284	264.54	0.212101	130	129.25	362	246.34	-0.641308	293	237.04	175	199.78	0.170229
YHL045W	143	140.03	123	180.86	-0.254265	136	130.54	142	149.54	-0.134918	231	254.45	163	176.88	0.361918	215	251.19	251	274.24	-0.0874607	290	307.58	244	246.52	0.22049	277	243.34	170	241.35	0.00817774	200	211.99	153	200.29	0.0564986
BLANK	108	125.53	141	161.8	-0.252043	130	125.98	182	150.85	-0.178864	136	139.31	245	223.81	-0.471401	218	244.72	247	218.95	0.110792	206	239.8	290	225.74	0.0601627	0	0	0	0	NA	0	0	0	0	NA
YDL118W	193	159.55	138	205.43	-0.251356	143	154.89	142	164.36	-0.0589743	141	141.14	117	125.72	0.114833	228	234.79	270	288.4	-0.204868	208	254.03	328	270.11	-0.0611435	221	258.61	221	244.81	0.0546216	156	165.46	148	168.67	-0.0191003
ISY1	200	165.34	143	212.87	-0.251334	117	126.73	140	162.05	-0.244138	235	235.23	175	188.04	0.222847	271	279.07	299	319.38	-0.134468	258	315.09	387	318.7	-0.0113561	277	274.83	220	231.5	0.170895	215	200.44	188	183.25	0.089198
DAN1	186	153.76	133	197.98	-0.251329	166	179.8	128	148.16	0.192372	266	266.27	211	226.73	0.160099	310	319.23	255	272.38	0.158177	274	334.63	355	292.35	0.134643	228	287.96	248	279.12	0.0310702	205	225.82	209	218.32	0.0336249
MFB1	179	165.83	141	213.42	-0.250961	125	123.5	186	188.67	-0.42098	365	321.39	215	209.02	0.428559	278	273.5	383	321.61	-0.161493	412	342.12	301	316.99	0.0760603	253	275.14	338	284.72	-0.0341043	205	184.98	203	235.47	-0.240182
TIM18	137	117.01	120	150.64	-0.25074	113	127.87	139	140.53	-0.0937076	181	219.18	177	195.95	0.111496	251	257.55	238	258.07	-0.0020092	355	293.16	334	331.28	-0.121854	227	243.33	254	266.25	-0.0896648	197	190.52	207	193.61	-0.0160053
YDR431W	170	138.01	138	177.57	-0.250435	113	116.57	153	152.65	-0.267643	332	355.01	197	213.78	0.505345	314	295.72	283	282.3	0.0462825	261	299.16	341	278.51	0.0712776	267	268.24	243	282.12	-0.0502677	228	225.72	342	269.22	-0.175521
SYC1	202	156.93	149	201.8	-0.250068	155	169.09	201	154	0.0929026	167	173.5	212	209.82	-0.18908	318	316.11	267	276.94	0.131843	282	334.81	308	298.06	0.115901	303	283.4	318	270.68	0.0457568	235	221.5	191	204.96	0.0772451
CNB1	173	153.57	137	197.42	-0.249739	176	176.76	136	163.66	0.0765516	252	252.83	202	210.86	0.180739	312	308.01	319	314.92	-0.0221154	260	296.3	323	347.52	-0.158954	306	286.74	275	265.27	0.0775465	220	217.77	232	205.87	0.0559304
FSF1	179	139.06	132	178.78	-0.249663	131	142.91	162	124.12	0.139915	193	200.51	228	225.65	-0.117568	199	197.82	280	290.42	-0.382366	161	191.15	298	288.38	-0.409464	217	199	245	224.29	-0.119071	151	137.24	181	168.75	-0.205335
SDA1	172	154.2	200	198	-0.24859	158	143.49	168	155.36	-0.0789507	300	236.63	233	223.06	0.058801	298	300.4	296	267.35	0.116146	255	277.36	377	310.46	-0.112356	550	390.77	331	282.6	0.32311	230	200.89	279	214.73	-0.0663046
ALR1	130	151.1	169	193.93	-0.248102	170	164.74	221	183.18	-0.105493	234	239.7	245	223.81	0.0682957	229	257.07	328	290.76	-0.122701	246	286.37	476	370.53	-0.256859	320	265.14	339	265.31	-0.000638558	340	280.93	175	197.3	0.351878
TOA1	173	155.1	201	198.99	-0.247771	165	149.85	169	156.29	-0.0418053	272	214.55	239	228.8	-0.0640165	250	252.01	273	246.58	0.0216953	247	268.66	389	320.35	-0.175369	268	271.69	276	225.8	0.184267	206	203.31	260	204.38	-0.00522347
YGL036W	125	123.75	134	158.82	-0.247736	159	173.46	142	146.49	0.167935	235	247.66	250	233.73	0.0576506	281	264.64	300	308.93	-0.154204	279	267.39	325	306.07	-0.134635	269	274.73	200	265.26	0.0349489	216	211.46	183	216.8	-0.0248235
BDH1	232	190.92	174	244.86	-0.247684	157	157.68	195	186	-0.164219	171	174.35	274	303.33	-0.551329	315	390.31	311	338.51	0.141997	311	311.57	469	422.36	-0.303394	298	279.81	265	264.9	0.054558	214	223.87	232	217	0.0310274
YER156C	157	124.93	161	160.27	-0.247354	104	99.83	166	133.58	-0.288723	397	302.28	283	196.41	0.429374	229	194.86	327	276.2	-0.347339	274	299.11	202	176.07	0.527604	277	260.19	318	274.7	-0.0540652	181	181.86	202	204.12	-0.114874
YDR306C	161	154.31	145	197.87	-0.247228	164	173.91	160	157.56	0.0981385	305	305.3	244	229.58	0.283967	327	364.23	342	350.92	0.0371234	273	344.7	446	374.52	-0.0827404	258	301.27	267	273.29	0.0971347	287	211.69	201	231.87	-0.0906447
ECM14	137	134.16	117	172.04	-0.247064	135	129.58	136	143.22	-0.0993538	208	229.11	155	168.2	0.307476	210	245.35	263	287.35	-0.157422	293	310.76	302	305.12	0.0182565	306	236.8	172	237.6	-0.00335853	174	176.38	149	183.1	-0.0371848
STT3	176	159.37	178	204.25	-0.246745	139	133.42	217	195.9	-0.381727	292	261.3	279	258.09	0.0123134	149	149.67	357	323.46	-0.76707	334	342.67	291	271.06	0.233659	285	265.07	335	264.93	0.000526316	254	218.14	184	198.02	0.0963055
ECM25	167	154.72	131	198.28	-0.246651	170	167.96	150	152.16	0.0981789	296	260.63	260	252.77	0.0305029	303	298.1	341	286.34	0.0401118	419	347.93	338	355.95	-0.0227244	272	304.17	354	262.69	0.146095	227	239.25	181	209.14	0.133906
MSC3	171	151.8	135	194.53	-0.246584	157	157.68	118	142	0.104045	275	275.9	197	205.64	0.292678	301	297.15	272	268.52	0.100954	286	325.93	271	291.57	0.111042	282	261.31	274	258.72	0.00992288	203	210.55	206	198.85	0.0568943
IGO1	160	153.35	144	196.51	-0.246566	161	170.73	155	152.64	0.111311	148	148.15	224	210.76	-0.350501	253	281.8	286	293.46	-0.0404032	224	282.83	357	299.78	-0.0580036	207	256.64	282	283.57	-0.099416	252	202.01	193	219.61	-0.0831412
CDC34	157	140.75	182	180.18	-0.245426	148	134.41	160	147.96	-0.0953706	324	255.56	211	202	0.234157	283	285.28	299	270.06	0.0546302	276	300.2	323	265.99	0.120563	341	263.51	302	270.82	-0.027261	229	211.08	303	239.01	-0.123717
YDR476C	214	166.25	157	212.64	-0.244803	131	142.91	224	171.62	-0.181905	269	279.47	177	175.18	0.464961	363	360.84	325	337.1	0.0678604	288	341.93	379	366.77	-0.0699314	358	324.8	336	308.73	0.0505827	200	208.49	198	213.45	-0.0234006
ZRT3	165	146.47	130	187.33	-0.244571	170	170.73	140	168.47	0.0132476	334	335.1	281	293.32	0.132741	342	337.62	334	329.73	0.0235762	328	373.8	297	319.55	0.156354	312	253.6	296	265.27	-0.0448171	234	194.26	230	209.45	-0.0749161
ERG12	98	113.9	127	145.73	-0.244532	157	152.14	178	147.54	0.0304983	215	220.24	234	213.76	0.029727	313	351.36	313	277.46	0.235379	292	339.91	255	198.5	0.535804	308	284.97	341	259.08	0.0948976	241	204.42	132	177.9	0.13823
IMA1	195	186.9	175	238.81	-0.243937	170	180.27	169	166.43	0.0794223	234	234.23	235	221.11	0.057391	315	350.86	308	316.04	0.104205	264	333.34	345	289.71	0.139832	255	274.65	299	283.6	-0.0319527	291	223.02	198	217.85	0.0233488
RAD24	185	147.2	189	188.14	-0.243925	133	127.66	183	147.26	-0.141794	367	279.44	318	220.7	0.235035	459	390.57	392	331.11	0.164698	301	328.59	332	289.38	0.126659	345	258.49	362	265.33	-0.026018	234	205.21	241	216.67	-0.0540851
AVL9	182	149.77	136	191.39	-0.243769	179	179.77	149	142.12	0.233542	151	153.96	185	204.81	-0.283786	181	224.28	314	341.77	-0.419716	240	240.44	277	249.45	-0.0366383	167	185.08	249	276.08	-0.39813	184	185.42	243	209.21	-0.120105
MSG5	176	150.32	153	192.07	-0.243656	117	132.4	152	153.67	-0.147942	136	164.69	197	218.09	-0.279364	251	257.55	274	297.11	-0.142373	239	197.36	300	297.55	-0.408854	211	236.87	205	253.18	-0.0663184	188	196.01	223	204.23	-0.0408768
ECM22	165	152.86	129	195.26	-0.243397	146	144.24	153	155.2	-0.0727497	223	196.36	217	210.96	-0.0713681	324	318.76	336	282.14	0.121629	493	409.38	305	321.2	0.241911	258	270.27	313	268.43	0.00680602	202	204.95	175	220.45	-0.0725634
YML048W-A	170	139.9	127	178.72	-0.24335	119	119.51	166	158.34	-0.279308	163	166.2	205	226.95	-0.309936	203	251.54	255	277.56	-0.0980638	207	207.38	374	336.8	-0.483091	220	305.13	216	263.77	0.145148	156	199.66	245	214.55	-0.071581
MED8	166	148.82	192	190.08	-0.243258	156	141.68	157	145.19	-0.0243028	248	195.61	230	220.19	-0.1178	252	254.03	289	261.03	-0.0270778	214	232.76	383	315.41	-0.302744	354	287.21	320	289.04	-0.00632946	195	177.48	236	203.27	-0.134966
PEX4	134	131.22	114	167.62	-0.24318	139	133.42	140	147.43	-0.0991442	12	13.22	128	138.9	-2.28628	247	288.58	273	298.28	-0.032948	244	258.79	238	240.46	0.0731698	260	246.96	209	284.8	-0.142025	215	214.82	157	222.85	-0.0365315
DDP1	187	166	147	211.83	-0.2425	144	144.62	116	139.59	0.0351526	180	180.59	172	179.54	0.00579904	277	273.46	276	272.47	0.0036136	283	322.51	238	256.07	0.229882	320	276.24	294	269.34	0.0252031	197	198.24	221	222.28	-0.113916
RAS1	159	141.14	125	180.12	-0.242347	117	117.5	125	150.42	-0.245144	104	104.34	169	176.41	-0.52127	174	171.77	293	289.25	-0.518781	198	225.65	217	233.47	-0.0339207	235	227.09	280	259.03	-0.131057	176	178.05	223	198.82	-0.109752
CKI1	153	149.83	130	191.15	-0.242123	176	168.94	148	155.86	0.0800917	172	189.46	214	232.22	-0.20254	355	414.76	371	405.36	0.0228687	392	415.76	334	337.45	0.208134	443	299.93	261	303.2	-0.0108077	276	216.72	217	227.87	-0.0499443
TCP1	161	144.34	186	184.14	-0.242036	150	136.23	154	142.42	-0.044119	281	221.64	189	180.94	0.201879	269	271.16	294	265.54	0.0208658	245	266.48	394	324.46	-0.196195	317	263.42	281	264.46	-0.00392542	211	178.16	236	199.9	-0.114528
ATG39	173	160.28	135	204.34	-0.241525	166	164	150	152.16	0.0744623	258	227.17	232	225.54	0.00716944	288	283.34	338	283.82	-0.0016867	0	0	188	197.99	-5.29325	268	273.75	323	249.48	0.0924825	197	196.67	176	201.86	-0.0259171
HEF3	212	168.69	216	215.02	-0.241398	164	157.42	212	170.6	-0.0799165	284	216.24	335	232.5	-0.0721793	312	265.49	377	318.44	-0.181233	242	264.18	415	361.72	-0.313222	385	381.6	414	332.89	0.136178	222	205.21	202	221.19	-0.0746378
MET32	143	137.06	128	174.67	-0.240919	122	129.37	165	162.49	-0.226375	235	235.23	290	272.87	-0.147848	299	333.04	299	306.8	0.0818105	233	294.2	367	308.18	-0.0462705	235	286.08	269	282.09	0.0139961	266	194.85	165	202.85	-0.0400354
NTC20	229	185.9	184	236.76	-0.240688	187	192.91	181	180.59	0.0656427	13	13.9	264	286.48	-2.95979	395	372.01	322	321.2	0.146433	315	361.05	471	384.69	-0.0632516	322	285.63	236	281.49	0.014549	237	213.18	237	204.65	0.0406411
CYC3	172	141.54	128	180.13	-0.239592	151	151.65	159	151.66	-6.55072e-05	179	182.51	196	216.98	-0.172134	188	232.95	257	279.73	-0.182286	199	199.37	361	325.1	-0.487038	210	248.97	245	257.69	-0.0342895	145	158.7	225	199.89	-0.22946
CEF1	139	161.56	179	205.4	-0.238769	210	203.5	219	181.52	0.113708	300	307.31	255	232.94	0.276041	363	407.49	374	331.53	0.205737	310	360.87	482	375.2	-0.0388359	272	239.36	328	230.22	0.0387682	328	250.61	190	241.52	0.0367961
SAC7	202	163.99	162	208.45	-0.2386	104	107.29	149	148.66	-0.323553	214	228.83	247	268.03	-0.157483	242	227.91	283	282.3	-0.213177	193	221.22	409	334.05	-0.410612	175	202.04	222	282.1	-0.332397	177	187.94	216	209.56	-0.108341
DXO1	212	172.1	170	218.74	-0.238576	188	193.94	165	164.62	0.162996	388	414.89	206	223.54	0.616367	429	404.03	346	345.14	0.157118	330	378.24	455	371.62	0.0176101	365	385.64	272	264.28	0.376708	331	300.91	266	202.15	0.396184
YML096W	114	118.73	124	150.93	-0.238181	139	164.66	130	141.82	0.148352	167	183.03	184	182.11	0.00501172	117	143.12	226	225.44	-0.451834	241	241.04	263	316.66	-0.271879	216	265.24	265	278.02	-0.0468853	164	207.71	175	225.33	-0.0810484
YGR139W	156	152.76	132	194.09	-0.238068	184	176.61	153	161.12	0.0912533	233	256.65	196	212.69	0.187076	273	318.96	332	362.74	-0.128243	405	429.55	327	330.38	0.261798	400	292.1	248	271.77	0.0718849	284	245.27	215	217.11	0.121429
SLX9	147	130.49	115	165.71	-0.237325	128	128.55	128	154.03	-0.179552	109	109.36	202	210.86	-0.652178	116	114.52	263	259.64	-0.813696	98	111.68	282	303.41	-0.993824	154	141.33	292	274.04	-0.658768	123	128.59	200	172.66	-0.292724
SGM1	193	159.55	136	202.45	-0.236815	154	166.8	141	163.21	0.0216267	157	157.16	221	237.47	-0.410636	298	306.87	288	307.63	-0.00246553	272	332.19	311	256.11	0.259209	232	280.36	243	283.4	-0.0107467	203	218.15	184	215.14	0.0138301
VTC4	166	167.09	200	211.96	-0.236605	165	177.45	182	155.09	0.133876	260	246.75	263	234.4	0.051134	358	337.16	314	300.66	0.114219	263	321.2	436	344.78	-0.0706303	309	334.4	304	277.59	0.185583	268	232.92	168	223.32	0.0419056
ROD1	197	168.25	170	213.41	-0.236513	133	150.5	163	164.79	-0.0901363	208	251.88	210	232.48	0.0798186	342	350.92	304	329.64	0.0623737	246	203.14	323	320.37	-0.453787	290	271.85	207	247.09	0.0951306	199	204.13	299	259.78	-0.240033
AIF1	156	149.52	139	189.68	-0.236501	134	142.1	147	144.76	-0.0184177	223	223.22	313	294.51	-0.276075	435	484.52	335	343.74	0.34243	295	372.48	348	292.23	0.241907	275	309.52	316	264.71	0.155843	299	198.15	170	193.82	0.0219823
ALG8	175	149.46	151	189.56	-0.23627	110	124.48	149	150.64	-0.189363	136	164.69	184	203.7	-0.211427	209	214.45	263	285.18	-0.283892	376	310.5	290	287.64	0.0762191	180	267	245	273.23	-0.0229802	185	208.52	205	186.77	0.109601
YMR085W	137	131.31	122	166.49	-0.235776	139	147.4	137	134.91	0.0879184	298	298.3	209	196.65	0.414949	282	314.1	275	282.17	0.106843	280	353.54	283	237.64	0.395865	243	299.44	276	265.11	0.121338	330	235.91	208	238.1	-0.00920155
UGP1	195	176.58	195	223.76	-0.235612	195	187.17	178	160.7	0.151603	271	242.51	239	221.09	0.0920753	327	328.47	366	331.62	-0.00951539	282	289.32	424	394.94	-0.310279	242	247.67	317	255.56	-0.0312358	207	192.94	212	249.95	-0.257705
TIM54	186	168.43	186	213.43	-0.235543	189	181.41	193	174.24	0.0401004	278	248.78	274	253.46	-0.0185631	328	329.48	341	308.97	0.0640706	316	324.2	405	377.24	-0.151089	266	256.46	324	266.26	-0.0373576	253	218.88	192	218.53	0.00159305
DUR3	122	119.47	103	151.45	-0.235436	151	144.94	117	123.21	0.161222	187	205.98	164	177.97	0.145404	220	257.04	262	286.26	-0.107273	273	289.55	243	245.51	0.164373	264	243.52	187	257	-0.0536625	177	183.32	155	197.24	-0.072805
RAD26	219	181.04	154	229.24	-0.234896	150	162.47	157	181.73	-0.11138	246	246.25	210	225.65	0.086993	296	304.81	301	321.52	-0.0532012	288	351.73	378	311.29	0.121771	252	273.14	267	268.06	0.0187045	231	225.53	214	212.74	0.0581171
ARF2	148	122.35	104	154.81	-0.233611	128	138.64	118	136.58	0.0148621	179	179.18	189	203.09	-0.124605	279	287.31	256	273.45	0.0492672	267	326.08	351	289.05	0.120151	196	245.97	228	253.55	-0.0302304	169	181.22	166	204.72	-0.121301
MAK21	173	155.1	198	196.02	-0.232808	194	176.19	162	149.81	0.161202	291	229.53	231	221.14	0.0370732	290	292.33	304	274.58	0.0624203	286	311.08	350	288.23	0.0760373	322	271.8	313	289.36	-0.0623826	235	223.16	329	265.6	-0.173389
BER1	137	126.92	106	160.44	-0.232728	141	139.3	145	147.08	-0.0539697	194	170.82	235	228.46	-0.289281	212	208.57	322	270.39	-0.258499	303	251.61	287	302.25	-0.182711	202	228.7	320	266.41	-0.152009	161	176.51	143	208.56	-0.165983
ATG14	236	183.34	171	231.6	-0.232538	182	198.55	222	170.09	0.153875	245	254.53	225	222.69	0.133079	306	304.18	284	294.57	0.0319961	360	427.41	334	323.22	0.278658	325	268.19	344	273.39	-0.019133	217	189.62	205	205.36	-0.0793403
CYK3	191	157.9	134	199.47	-0.23239	110	119.15	148	171.31	-0.360554	187	187.19	210	225.65	-0.185955	233	239.94	289	308.7	-0.251056	176	214.95	420	345.88	-0.473932	211	224.02	274	313.09	-0.33349	156	156.16	190	205.52	-0.273133
HGH1	176	172.35	148	217.62	-0.232022	172	165.1	160	168.49	-0.0202039	218	240.13	176	190.99	0.227893	251	293.26	267	291.73	0.00521305	281	298.03	325	328.35	-0.0965771	319	278.21	212	282.75	-0.0161294	192	204.12	166	204.99	-0.00423245
LIF1	146	144.54	154	182.52	-0.231873	154	168	144	148.55	0.122268	210	221.32	224	209.42	0.0550123	303	285.36	261	268.77	0.05968	331	317.23	319	300.42	0.0542698	223	278.07	212	265.5	0.0460884	220	203.03	165	211.1	-0.0387908
TSA1	153	125.91	113	159.02	-0.231821	145	145.63	139	132.58	0.0932119	159	162.12	201	222.52	-0.315015	168	208.17	230	250.34	-0.183659	283	283.52	301	271.06	0.0447809	161	220.34	256	270.77	-0.205256	148	161.15	231	180.5	-0.112734
GCN20	124	118.85	110	150.11	-0.231767	122	129.37	150	147.71	-0.131622	253	253.25	233	219.23	0.143646	250	278.46	240	246.26	0.122419	219	276.52	371	311.54	-0.118839	177	259.84	270	267.04	-0.027229	248	210.58	188	220.44	-0.0455485
YKL200C	176	168.69	156	212.88	-0.231442	182	193	156	153.62	0.226888	259	259.26	268	252.16	0.0276594	287	319.67	298	305.77	0.0443143	312	393.95	369	309.86	0.239417	256	289.55	334	314.13	-0.0812096	329	266.11	172	216.63	0.204864
TNA1	141	135.14	125	170.58	-0.231366	131	138.92	160	157.56	-0.125062	206	206.21	287	270.04	-0.268534	315	350.86	314	322.19	0.084993	278	351.02	307	257.8	0.307632	195	241.54	294	268.42	-0.105105	257	178.11	183	211.85	-0.172588
MAL13	193	184.98	171	233.35	-0.231177	163	172.85	176	173.32	-0.00269983	219	219.22	257	241.81	-0.0976522	289	321.9	324	332.45	-0.0321503	249	314.4	475	398.87	-0.237298	234	257.94	314	293.15	-0.127493	286	220.36	190	207	0.0622523
GPI16	199	180.2	198	227.2	-0.230621	210	201.57	177	159.79	0.230986	311	278.31	243	224.79	0.212717	300	301.35	375	339.77	-0.119622	298	305.74	392	365.14	-0.177015	304	287.87	310	228.87	0.228463	254	200.32	226	233.6	-0.152986
YOR300W	200	165.34	140	208.4	-0.230212	151	163.55	146	168.99	-0.0325251	254	254.25	214	229.95	0.100042	324	333.65	274	292.68	0.130594	278	339.52	399	328.58	0.0326547	232	273.81	253	278.15	-0.0156693	217	226.73	188	205.85	0.0961668
RUB1	171	138.82	136	174.99	-0.230071	141	145.46	148	147.66	-0.0149095	328	350.73	223	241.99	0.369844	338	318.32	288	287.28	0.102262	274	314.06	389	317.72	-0.0115499	313	293.68	240	282.52	0.0386074	274	238.67	242	230.66	0.0339922
SPC34	170	152.41	194	192.06	-0.229887	178	161.66	172	159.06	0.0161134	207	163.28	271	259.44	-0.4608	299	301.4	308	278.19	0.0798581	327	355.67	359	295.64	0.184292	381	253.16	361	258.19	-0.0195974	255	195.9	233	190.52	0.0277037
EXO84	185	165.86	211	208.89	-0.229428	173	157.12	183	169.23	-0.0737962	329	259.51	207	198.17	0.268483	314	316.53	365	329.67	-0.0405486	306	332.83	422	347.52	-0.0430637	324	275.19	310	265.47	0.0358274	216	202.84	238	205.69	-0.0138847
RGC1	134	132.66	141	167.11	-0.229319	149	162.55	146	150.62	0.0757414	188	198.13	229	214.09	-0.0770987	308	290.07	265	272.89	0.0608372	398	381.44	289	272.17	0.336477	220	266.84	209	274.29	-0.0274353	237	221.13	174	218.4	0.0123662
ECM27	246	203.37	172	256.04	-0.2293	177	191.72	154	178.25	0.0724569	188	188.19	254	272.93	-0.370121	272	280.1	317	338.61	-0.189087	348	425.01	356	293.17	0.370305	258	281.47	267	224.56	0.224986	217	214.5	179	191.03	0.115309
RCE1	195	166.55	167	209.64	-0.228869	138	156.16	159	160.75	-0.0287875	231	279.73	262	290.05	-0.0361017	326	334.51	276	299.28	0.110936	443	365.83	343	340.2	0.0724297	292	331.05	277	281.57	0.161359	243	259.81	229	201.34	0.253843
QCR2	156	154.44	164	194.37	-0.228635	135	147.28	139	143.39	0.0265844	202	212.88	253	236.53	-0.104879	288	271.24	305	314.08	-0.146143	260	249.18	309	291	-0.154573	231	270.22	197	239.34	0.120876	203	234.72	176	196.8	0.175388
FRM2	219	170.13	158	213.99	-0.228168	213	232.37	235	180.05	0.253852	243	252.46	272	269.2	-0.0639564	326	324.06	293	303.91	0.0639931	294	349.05	248	239.99	0.373321	342	277.65	366	235.66	0.163332	257	244.8	214	224.22	0.0874405
SHE3	226	175.57	163	220.76	-0.227878	170	185.46	214	163.96	0.122514	225	233.76	201	198.93	0.160596	292	290.26	276	286.28	0.013759	205	243.39	329	318.38	-0.267616	268	233.93	308	253.49	-0.0799739	218	204.89	201	210.11	-0.0250373
YLR202C	151	134.04	117	168.6	-0.227872	154	154.66	115	138.39	0.110398	227	227.75	203	211.9	0.0718071	208	205.34	279	275.43	-0.292432	193	219.95	265	285.12	-0.258475	243	230.92	239	251.31	-0.084266	176	182.6	172	188.63	-0.0323153
KAR2	136	123.15	135	154.91	-0.227788	142	136.3	172	155.28	-0.129481	239	213.88	224	207.21	0.0315325	156	156.7	326	295.38	-0.630948	301	308.81	276	257.09	0.182651	278	258.89	391	282.64	-0.0874474	234	193.69	153	183.76	0.0523509
WSC2	166	141.78	142	178.26	-0.227532	106	119.95	163	164.79	-0.315345	206	249.45	220	243.55	0.0238395	157	161.1	281	304.7	-0.634391	336	277.47	303	300.53	-0.0795592	214	313.36	247	258.89	0.19028	181	257.26	223	199.64	0.252455
SEM1	141	139.59	148	175.41	-0.226963	119	129.82	131	135.14	-0.0398614	131	138.06	215	201	-0.373362	158	148.8	272	280.1	-0.629409	181	173.47	350	329.62	-0.639217	131	156.62	208	253.5	-0.479114	148	165.26	174	205.06	-0.214615
FYV10	170	162.94	150	204.7	-0.226918	170	180.27	167	164.46	0.0912582	169	169.17	265	249.34	-0.386022	252	280.69	319	327.32	-0.153182	246	310.61	360	302.3	0.02703	266	289.22	265	272.31	0.0600326	303	223	175	184.62	0.187944
FPR4	195	161.2	136	202.45	-0.22659	135	146.22	129	149.32	-0.0208383	133	133.13	153	164.4	-0.209557	286	294.52	279	298.02	-0.0117739	221	269.9	372	306.35	-0.126237	246	295.87	178	253.58	0.153679	192	205.43	188	205.05	0.00184251
HSP12	200	155.37	144	195.03	-0.226043	136	148.37	213	163.19	-0.0945978	259	269.08	224	221.7	0.192893	312	310.15	268	277.98	0.109135	262	311.06	297	287.41	0.0788124	287	274.64	290	265.44	0.0339466	226	216.22	182	215.36	0.00396698
YBR287W	174	170.39	165	213.83	-0.225905	144	155.97	171	170.61	-0.0891698	246	251.41	282	283.58	-0.11996	299	325.45	341	346.18	-0.0615666	471	484.06	320	267.96	0.58971	256	302.12	305	261.17	0.145136	295	246.6	158	188.84	0.265633
PGK1	191	171.24	217	214.83	-0.225602	168	152.58	164	151.66	0.00600838	297	234.26	194	185.72	0.231081	317	319.55	362	326.96	-0.0228534	277	301.29	416	342.58	-0.128033	514	353.95	336	299.58	0.166263	273	246.03	272	201.8	0.19729
HOG1	169	139.07	124	174.5	-0.225497	168	168.72	161	153.57	0.093503	233	237.57	225	249.09	-0.0471581	236	292.43	317	345.04	-0.164915	270	270.5	290	261.16	0.0350071	211	247.93	252	268.79	-0.0804721	211	207.52	237	190.96	0.0827479
ARC35	162	145.24	184	182.16	-0.225111	131	118.97	153	141.49	-0.17203	269	212.18	234	224.02	-0.0540524	252	254.03	310	279.99	-0.0969379	299	325.22	350	288.23	0.12035	323	310.55	279	261.31	0.172033	216	207.29	234	205.25	0.00984231
CUE4	152	158.3	163	198.41	-0.224574	119	140.97	143	156	-0.10063	128	140.29	217	214.77	-0.423399	159	194.49	260	259.35	-0.286518	240	240.04	209	251.64	-0.0470027	188	232.64	248	245.09	-0.0519159	151	176.15	134	181.09	-0.0275042
HSH49	156	181.32	198	227.2	-0.224459	178	172.49	233	193.13	-0.112408	306	313.46	286	261.26	0.181521	278	312.07	457	405.11	-0.260197	347	403.94	572	445.25	-0.0971404	331	319.82	394	399.69	-0.222308	300	221.85	194	241.8	-0.0857392
PCL8	210	170.48	166	213.59	-0.224263	163	168.15	166	165.62	0.0150701	180	192.47	218	236.56	-0.205298	368	346.58	303	302.25	0.136437	303	347.3	418	341.4	0.0170845	385	298.95	256	269.5	0.103344	252	211.42	209	205.22	0.0296219
SGF29	139	136.12	116	170.56	-0.224077	139	133.42	143	150.59	-0.12021	138	152.01	221	239.82	-0.453546	168	196.28	199	217.43	-0.101842	184	195.15	250	252.58	-0.2568	197	169.09	161	225.4	-0.285976	142	153.91	131	183.69	-0.175834
INP1	183	150.59	134	188.57	-0.223579	113	113.49	170	162.15	-0.354183	229	233.49	181	200.38	0.152219	185	229.23	287	312.39	-0.30837	317	317.58	324	291.78	0.0844521	193	265.21	263	263.22	0.00750338	205	232.71	273	203.13	0.135324
RRF1	210	205.64	175	257.32	-0.223221	175	167.98	164	172.71	-0.0276069	316	348.07	245	265.86	0.268548	343	400.74	265	289.54	0.324064	310	328.79	353	356.64	-0.0810708	357	290	215	277.83	0.042721	242	243.74	182	219.66	0.103573
DDC1	209	169.67	165	212.31	-0.223015	140	144.43	172	171.61	-0.17134	225	240.59	233	252.84	-0.0494621	315	296.66	298	297.26	-0.00201369	250	286.55	388	316.9	-0.10034	271	264.72	201	267.25	-0.00947626	225	199.79	208	209.7	-0.0481757
VPS73	209	162.36	150	203.16	-0.222948	135	147.28	171	131.01	0.116225	255	264.92	249	246.44	0.0720274	271	269.39	254	263.46	0.0221754	244	289.69	303	293.22	-0.0120704	263	265.26	275	255.06	0.0390615	247	245.88	173	194.92	0.231196
SCO2	165	161.58	156	202.17	-0.222873	181	196.05	163	162.63	0.18585	206	210.53	271	272.51	-0.256971	311	338.51	324	328.92	0.0286532	299	307.29	375	314.02	-0.0215952	306	283.88	318	259.62	0.0890046	241	179.85	207	213.23	-0.169382
AMD2	204	162.32	204	203.08	-0.222801	163	156.46	143	115.07	0.304978	306	232.99	322	223.48	0.0414918	379	322.5	330	278.74	0.145339	296	323.13	376	327.73	-0.0140921	340	279.09	322	254.06	0.0936122	229	209.7	182	202.97	0.0324624
POP7	135	121.03	153	151.47	-0.222701	184	167.11	150	138.72	0.184978	217	171.16	202	193.38	-0.121391	281	283.26	301	271.87	0.0408938	256	278.45	396	326.11	-0.157473	426	294.94	295	262.96	0.114359	216	204.61	329	252.08	-0.207724
UBA4	120	117.51	100	147.04	-0.222485	90	86.39	123	129.53	-0.401222	119	131.08	204	221.37	-0.520935	149	174.08	216	236	-0.302817	190	201.52	302	305.12	-0.413139	175	165.85	161	232.44	-0.33583	142	152.23	139	194.74	-0.244847
RAD54	166	132.09	166	165.25	-0.222467	107	102.71	175	140.82	-0.31296	194	147.71	311	215.85	-0.377208	234	199.12	320	270.29	-0.304271	182	198.68	358	312.04	-0.449615	161	160.41	339	265.71	-0.502214	148	147.41	177	204.14	-0.323714
YLR366W	196	181.58	150	227.04	-0.222333	205	202.53	176	178.53	0.125471	270	237.74	277	269.29	-0.12412	372	365.98	408	342.6	0.0658292	285	236.66	286	301.19	-0.240215	252	265.23	371	270.04	-0.0179058	201	205.2	190	190.42	0.0743766
KTR6	157	155.43	164	194.37	-0.222287	172	187.64	149	153.71	0.198288	152	160.19	272	254.29	-0.459816	408	384.25	249	256.41	0.403222	264	253.02	378	355.98	-0.340267	268	263.36	240	297.13	-0.120218	230	218.16	162	186.6	0.15549
PRP21	147	133.11	145	166.39	-0.221666	124	119.02	200	180.56	-0.413928	335	299.78	274	253.46	0.167235	324	325.46	373	337.96	-0.0375747	382	391.92	290	270.13	0.371008	153	146.15	331	275.2	-0.629673	240	203.26	184	205.17	-0.00930738
CDC25	109	126.69	138	158.35	-0.221498	161	156.02	200	165.77	-0.0602424	232	237.65	236	215.59	0.0969919	294	330.04	322	285.44	0.14471	238	277.05	400	311.37	-0.116387	285	284.62	326	269.79	0.0533186	229	198.25	146	194.39	0.0195628
DAL2	171	163.89	150	204.7	-0.22114	127	134.68	162	159.53	-0.168182	278	278.28	232	218.29	0.24182	239	266.21	289	296.54	-0.107514	262	330.81	343	288.03	0.138032	235	264.22	288	265.47	-0.004702	314	240.25	177	205.55	0.155291
COQ9	147	130.49	113	162.83	-0.219899	143	143.62	110	132.37	0.0809824	0	0	0	0	NA	213	210.28	279	275.43	-0.268773	191	217.67	234	251.76	-0.144877	221	206.79	254	261.53	-0.233837	164	168.61	177	183.48	-0.0840394
SCD5	137	159.23	173	198.52	-0.219304	141	136.64	201	166.6	-0.196939	252	258.14	216	197.32	0.267487	338	379.43	323	286.32	0.280706	263	306.15	421	327.71	-0.0678397	318	264.57	330	289.91	-0.0911355	267	208.57	194	240.24	-0.140734
VPS60	151	117.31	108	146.27	-0.218959	122	133.09	198	151.7	-0.129964	193	200.51	198	195.96	0.0228383	255	253.48	225	233.38	0.0822785	225	267.13	266	257.41	0.0369245	188	199.92	261	237.93	-0.173264	171	176.58	125	163.55	0.0762067
TRM44	146	144.54	152	180.15	-0.218874	148	161.46	135	139.27	0.146863	160	168.62	228	213.16	-0.233163	293	275.94	289	297.61	-0.0753375	285	273.14	314	295.71	-0.0791163	203	242	205	283.13	-0.15637	192	195.77	178	204.5	-0.0434105
MUS81	201	163.17	158	203.3	-0.218687	128	132.05	168	167.62	-0.236923	202	216	226	245.25	-0.12645	278	261.82	296	295.26	-0.119768	251	287.69	381	311.18	-0.0782265	263	245.49	222	266.53	-0.0819103	226	212.25	229	183.8	0.143191
MRX1	136	141.64	145	176.5	-0.218647	125	148.07	131	142.91	0.0352279	238	260.85	164	162.31	0.472122	195	238.53	239	238.41	0.000501107	249	249.04	229	275.72	-0.101385	218	247.64	259	269.1	-0.0827862	159	182.69	149	198.75	-0.083817
SPP382	130	151.1	164	188.19	-0.218214	185	179.27	153	126.82	0.343833	238	243.8	203	185.44	0.272332	229	257.07	260	230.48	0.108737	246	286.37	363	282.56	0.0133468	281	322.18	271	265.31	0.193548	260	230.58	138	190.12	0.192024
ADE8	182	147.75	143	184	-0.218089	124	127.92	158	157.64	-0.207445	237	253.42	211	228.97	0.101038	276	259.93	246	245.39	0.0573365	219	251.02	344	280.96	-0.112257	225	248.46	206	275.65	-0.103455	239	232.6	205	205.05	0.125491
NUM1	164	151.94	125	189.2	-0.21803	130	128.44	143	145.06	-0.1208	204	179.63	216	209.99	-0.15536	187	183.97	315	264.51	-0.361459	210	174.38	325	342.26	-0.671533	141	153.23	335	264.15	-0.541851	157	163.42	153	193.3	-0.166979
YPR1	191	155.06	150	193.01	-0.217669	140	144.43	181	180.59	-0.222057	296	316.51	239	259.35	0.198482	391	368.24	297	296.26	0.21684	359	411.48	500	408.38	0.0075439	367	437.76	272	254.45	0.540926	323	312.52	212	195.74	0.46598
NUC1	193	178.8	147	222.5	-0.217566	141	139.3	196	198.82	-0.353634	134	117.99	253	245.96	-0.730187	311	305.97	357	299.78	0.0203709	309	256.59	294	309.62	-0.187201	256	258.44	347	265.31	-0.0261356	211	205.2	185	188.19	0.0860948
RRP1	166	148.82	187	185.13	-0.217011	153	138.95	163	150.74	-0.0808833	225	177.47	218	208.7	-0.161257	241	242.94	267	241.16	0.00732363	221	240.38	290	238.82	0.00648381	253	216.68	276	263.1	-0.193302	177	161.01	247	205.82	-0.244191
ZIP1	166	159.1	145	197.87	-0.216853	154	163.31	153	150.67	0.0800478	218	218.22	241	226.76	-0.0382167	218	242.82	280	287.31	-0.167606	209	263.89	341	286.35	-0.0813863	207	270.16	240	248.61	0.0828094	250	205.66	188	208.52	-0.0137443
NAF1	158	183.64	199	228.35	-0.216841	154	149.23	175	145.05	0.0282184	255	261.21	255	232.94	0.114081	165	185.22	355	314.69	-0.527832	224	260.76	333	259.21	0.00593906	245	266.8	332	285.43	-0.0672537	230	228.79	171	232.21	-0.0147735
YFL013W-A	171	132.84	122	165.23	-0.216727	143	156	242	185.41	-0.171703	230	238.95	228	225.65	0.0570236	293	291.26	277	287.31	0.0136075	254	301.56	282	272.9	0.0995165	227	222.92	305	276.17	-0.213342	212	202.9	176	210.83	-0.0381544
YDR433W	171	155.63	218	193.52	-0.216649	208	160.17	179	145.98	0.0921632	6	5.06	246	194.04	-3.47149	405	305.22	404	308.11	-0.0093934	281	289.79	522	306.78	-0.0567839	414	414	438	438	-0.0562209	299	299	223	223	0.292136
UBX3	216	167.8	154	208.58	-0.216391	173	188.73	211	161.66	0.15394	206	214.02	243	240.5	-0.116138	303	301.2	278	288.35	0.043452	290	344.3	307	297.09	0.147018	305	275.81	311	250.17	0.0972013	236	220.77	202	211.81	0.0412411
ECM23	130	128.7	135	160	-0.21618	149	162.55	149	153.71	0.0555664	173	182.32	227	212.22	-0.151091	320	301.37	250	257.44	0.156988	279	267.39	252	237.32	0.118827	206	257.35	198	274.87	-0.0656145	200	203.43	173	219.8	-0.0770317
RIO1	143	166.21	180	206.55	-0.216122	132	127.91	199	164.94	-0.252512	205	209.99	243	221.98	-0.0552713	259	290.75	312	276.57	0.0498241	186	216.52	368	286.46	-0.278793	225	230.49	351	283.07	-0.204684	217	199.23	159	191.34	0.0402021
YAH1	152	136.27	171	169.29	-0.215553	175	158.93	160	147.96	0.0710584	301	237.42	217	207.74	0.132944	257	259.07	326	294.45	-0.127549	263	286.06	293	241.29	0.169556	315	257.47	297	265.3	-0.0298439	210	198.43	291	224.07	-0.120948
RPS27A	166	147.36	127	183.01	-0.215348	174	174.75	142	170.88	0.022266	180	180.59	189	197.29	-0.0879792	262	258.65	318	313.93	-0.193016	289	329.35	355	381.95	-0.147752	343	295.65	271	258.97	0.131987	209	195.87	218	225.06	-0.138257
NRK1	146	142.97	137	177.55	-0.215264	144	155.97	153	152.65	0.0213774	159	162.49	218	219.22	-0.297875	292	317.83	206	209.13	0.416932	418	429.59	270	226.09	0.63981	205	265.22	279	271.72	-0.0241226	214	202.25	170	207.11	-0.02363
URA5	129	134.35	137	166.76	-0.21467	109	129.12	135	147.28	-0.130645	2	2.19	207	204.87	-4.16722	0	0	251	250.38	-5.52697	48	48.01	264	317.86	-1.87273	0	0	271	293.87	-5.68653	8	9.15	142	202.77	-2.99952
CEX1	165	146.47	126	181.57	-0.213509	160	160.69	146	175.69	-0.0887159	243	243.8	231	241.13	0.0109668	112	110.57	338	333.68	-1.09852	229	260.97	357	384.1	-0.385273	241	255.22	284	267.9	-0.0483031	156	172.76	215	231.15	-0.289709
NSG2	185	177.31	161	219.71	-0.213326	149	158.01	164	161.5	-0.0217109	204	204.2	251	236.17	-0.144792	289	321.9	261	267.81	0.183338	235	296.72	347	291.39	0.0180649	219	271.68	267	265.58	0.0226246	241	196.68	185	213.29	-0.0806807
TOP3	145	134.34	110	166.5	-0.213193	123	121.52	157	159.26	-0.268523	157	138.24	227	220.68	-0.465036	221	217.42	339	284.66	-0.268382	322	267.38	303	319.1	-0.17623	141	175.11	308	260.95	-0.397045	138	147.12	140	202.78	-0.319018
FKH2	141	138.08	132	171.07	-0.212852	99	107.23	150	149.66	-0.330767	88	89.93	229	230.28	-0.933539	221	240.55	263	266.99	-0.103873	212	217.88	321	268.8	-0.209157	182	264.01	268	270.17	-0.0229784	140	156.07	162	206.66	-0.279211
VPS72	159	123.52	113	153.05	-0.212811	124	135.28	194	148.63	-0.093454	123	127.79	205	202.89	-0.459397	249	247.52	251	260.35	-0.0503372	203	241.01	315	304.83	-0.23405	220	234.65	277	258.18	-0.0951751	178	181.99	150	194.88	-0.0680707
CLG1	186	172.32	141	213.42	-0.212797	147	145.23	157	159.26	-0.0916168	281	247.43	208	202.21	0.200921	253	248.91	297	249.39	-0.00191885	392	325.51	322	339.1	-0.0407791	259	239.92	273	213.45	0.116388	191	190.28	172	185.91	0.0231111
MTR2	173	156.66	169	193.93	-0.2122	166	159.34	172	155.28	0.0256473	161	144.08	237	219.24	-0.417433	198	198.89	334	302.63	-0.418043	209	214.43	394	367	-0.535447	179	186.14	331	289.78	-0.44071	124	112.51	159	185.34	-0.495682
YDR269C	191	183.06	166	226.53	-0.21202	182	193	176	173.32	0.106965	232	232.23	228	214.53	0.078925	328	365.34	314	322.19	0.125321	301	380.06	326	273.75	0.327095	253	270	322	242.59	0.106632	255	198.81	184	212.12	-0.0644885
PAP2	170	177.05	180	219.1	-0.212018	127	150.44	160	174.55	-0.147734	217	237.83	238	235.55	0.0095924	283	346.17	321	320.2	0.0777506	328	328.05	217	261.27	0.226835	254	264.73	287	289.84	-0.0902925	222	220.43	166	206.74	0.0638192
YBR134W	241	187.22	171	231.6	-0.211709	161	175.64	238	182.34	-0.0372286	0	0	0	0	NA	357	354.88	277	287.31	0.210557	0	0	0	0	NA	291	277.2	316	274.13	0.0110966	222	209.97	201	243.24	-0.146435
APC9	206	169.52	149	209.68	-0.211488	174	174.75	169	161.2	0.0802324	92	93.8	204	225.84	-0.872476	223	276.32	301	327.62	-0.16973	269	269.5	328	295.38	-0.0913703	189	229.71	263	258.73	-0.118481	177	161.39	271	200.42	-0.215391
COX7	189	161.42	159	199.6	-0.211127	167	188.98	172	173.89	0.0827616	223	270.04	227	251.3	0.0716476	356	365.29	292	316.63	0.142538	543	448.41	284	281.68	0.46362	273	281.97	293	261	0.0769964	216	212.56	230	203.17	0.0449648
RPO31	159	184.8	199	228.35	-0.210578	133	128.88	179	148.37	-0.139816	228	233.56	272	248.47	-0.0616272	229	257.07	385	341.28	-0.282398	193	224.67	415	323.04	-0.361793	253	249.23	309	256.96	-0.030424	174	153.45	171	228	-0.393852
RBH2	223	184.35	153	227.76	-0.210427	191	206.88	143	165.52	0.221846	281	281.28	230	247.14	0.128906	324	333.65	287	306.56	0.084415	318	388.37	386	317.88	0.199715	297	295.48	233	235.25	0.227089	220	205.18	214	197.69	0.0370038
YDL193W	168	150.62	188	186.12	-0.210373	183	166.2	172	159.06	0.043642	289	227.95	230	220.19	0.0344816	261	263.1	294	265.54	-0.00919651	285	309.99	361	297.29	0.0416946	295	261.97	294	265.13	-0.011945	232	216.19	233	205.25	0.0516835
STD1	157	134.09	132	165.71	-0.210315	138	156.16	147	148.62	0.0491656	174	210.7	187	207.02	0.0175359	311	319.11	258	279.76	0.131164	445	367.48	285	282.68	0.26154	193	257.17	262	273.74	-0.0622069	217	226.58	226	215.29	0.0508817
COQ11	172	159.35	130	196.77	-0.209746	138	136.34	160	162.3	-0.173129	314	276.48	200	194.44	0.350495	234	230.21	366	307.33	-0.287844	264	219.22	234	246.43	-0.116501	243	220.28	305	265.84	-0.18722	159	141.96	178	192.67	-0.303591
CAX4	163	144.7	124	178.68	-0.209628	159	159.69	110	132.37	0.18635	70	70.23	175	182.67	-0.947227	275	271.48	301	297.15	-0.0900315	224	255.28	329	353.97	-0.325763	264	247.98	241	251.99	-0.0159774	207	199.67	174	184.89	0.0765067
PET127	181	154.59	152	190.81	-0.209281	145	164.08	141	142.55	0.139747	206	249.45	186	205.91	0.190975	292	299.62	250	271.08	0.0997509	309	255.17	263	260.86	-0.0219687	238	251.77	201	249.29	0.00985974	189	202.11	225	195.03	0.03548
CYT2	171	151.8	130	187.33	-0.209066	158	158.68	110	132.37	0.180045	395	396.3	33	34.45	2.41657	195	192.51	290	286.29	-0.395163	193	219.95	229	246.38	-0.112989	252	240.88	252	272.41	-0.122531	190	198.32	168	180.33	0.094593
PRP39	188	168.55	210	207.9	-0.208708	178	161.66	177	163.69	-0.0124028	200	157.75	212	202.95	-0.250544	256	258.06	336	303.48	-0.161546	257	279.53	351	289.05	-0.0333727	244	257.4	352	287.35	-0.109666	221	200.84	267	214.13	-0.0637672
YOR225W	179	158.9	136	195.98	-0.208554	175	175.75	146	175.69	0.00033952	199	199.65	186	194.16	0.0277424	194	191.52	319	314.92	-0.495289	237	270.09	326	350.75	-0.26047	325	325.89	238	233.66	0.331486	187	199.61	226	229.8	-0.140189
COQ2	147	143.95	137	177.55	-0.20848	140	151.64	157	156.64	-0.0322317	216	220.75	209	210.17	0.0488871	315	342.86	223	226.39	0.413568	337	346.34	387	324.06	0.0662943	185	264.05	264	272.36	-0.0308711	202	207.43	173	213.22	-0.0274003
YMR310C	211	180.21	177	222.2	-0.208412	134	151.63	145	146.59	0.0335785	228	276.1	198	219.2	0.229842	246	252.42	262	284.1	-0.117792	301	248.56	305	302.51	-0.195715	263	277.42	199	242.84	0.132618	205	209.8	235	195.06	0.0724891
TOS1	205	159.26	145	196.39	-0.208384	161	175.64	243	186.17	-0.0579035	188	195.32	239	236.54	-0.19059	333	331.02	301	312.21	0.0583213	314	372.8	305	295.15	0.232855	326	273.39	374	273.46	-0.000255079	229	198.67	181	197.96	0.0035622
SOD2	127	132.27	134	163.11	-0.20816	119	140.97	130	141.82	-0.00596933	138	151.25	184	182.11	-0.184563	180	220.18	252	251.37	-0.131919	250	250.04	211	254.05	-0.0158473	167	257.72	226	223.15	0.143431	157	203.54	137	191.92	0.058488
NPR3	112	109.68	92	135.28	-0.208068	117	112.3	142	149.54	-0.28419	85	93.63	204	221.37	-0.854368	165	192.78	241	263.32	-0.310437	209	221.67	274	276.83	-0.221319	197	193.3	180	260.1	-0.2955	153	162.29	151	205.15	-0.233076
ENT3	206	170.3	141	209.89	-0.20792	180	194.97	135	156.26	0.220061	234	234.23	197	211.68	0.100775	270	278.04	273	291.61	-0.0474855	244	297.99	346	284.94	0.0446281	226	267.22	240	265.98	0.00463379	206	223.48	204	209.56	0.064016
SSH4	162	143.81	123	177.24	-0.207708	145	145.63	129	155.24	-0.0634809	220	220.72	198	206.68	0.0654169	304	300.11	266	262.6	0.133043	278	316.82	289	310.94	0.0186743	296	253.83	279	261.17	-0.0283965	220	217.7	204	189.05	0.140414
YDR521W	194	154.37	191	190.14	-0.207197	156	149.74	176	141.63	0.0553026	250	190.35	234	162.4	0.157903	340	289.31	343	289.72	-0.00141129	268	292.56	342	298.09	-0.0186625	258	233.82	309	262.79	-0.116334	214	206.31	169	193.43	0.0641431
MOH1	102	100.98	105	124.45	-0.207131	142	154.91	151	155.77	-0.00550085	204	214.99	237	221.57	-0.0300095	303	285.36	291	299.67	-0.0487636	293	280.81	283	266.52	0.0520388	238	280.93	170	239.17	0.160312	223	214.46	163	198.66	0.0761594
PTC2	192	152.77	189	188.14	-0.20703	144	138.22	177	142.43	-0.0297917	404	307.61	294	204.05	0.408824	282	239.96	329	277.89	-0.146186	353	385.36	252	219.65	0.560192	244	186.14	387	301.81	-0.481249	249	241.72	212	205.06	0.163741
BIO3	215	177.74	147	218.82	-0.206877	153	165.72	151	174.78	-0.0529175	272	272.27	221	237.47	0.136217	389	400.58	289	308.7	0.259803	332	405.47	476	391.99	0.033726	249	275.99	314	278.73	-0.00984345	180	182.93	187	206.28	-0.119515
YJL169W	134	124.14	101	152.87	-0.206675	134	132.39	145	147.08	-0.104476	177	155.85	206	200.27	-0.249357	208	204.63	305	256.11	-0.223426	323	268.22	251	264.33	0.0145546	157	166.78	311	245.49	-0.384668	145	153.19	125	174.55	-0.129738
THI6	228	185.09	177	227.75	-0.206399	167	172.28	129	128.7	0.289685	224	239.52	232	251.76	-0.0496372	360	339.04	318	317.21	0.0663517	293	335.83	458	374.07	-0.107534	282	225.35	238	266.08	-0.165466	248	207.23	209	192.03	0.0757976
PFD1	150	138.97	113	171.04	-0.206299	107	105.71	150	152.16	-0.361368	0	0	82	79.72	-4.39099	0	0	225	188.93	-5.24666	304	252.44	287	302.25	-0.17943	228	251.87	282	263.91	-0.0465146	199	225.29	149	171.05	0.274032
HEM13	158	141.65	176	174.24	-0.205762	191	173.46	152	140.57	0.208901	0	0	0	0	NA	299	301.4	309	279.09	0.0766397	276	300.2	349	287.41	0.0433914	327	297.2	281	258.85	0.13766	241	215.43	219	185.09	0.151037
YPL025C	146	144.54	150	177.78	-0.205705	139	151.64	131	135.14	0.114398	164	172.84	211	197.26	-0.131444	310	291.95	275	283.19	0.0303589	331	317.23	279	262.75	0.187773	227	288.08	187	256.5	0.115684	189	206.1	167	208.71	-0.0125239
ALE1	165	146.47	125	180.12	-0.205535	168	168.72	110	132.37	0.241023	0	0	185	193.11	-5.26843	317	312.94	314	309.98	0.00947328	231	263.25	325	349.67	-0.28295	324	252.7	260	253.44	-0.00291259	212	198.1	177	185.63	0.0646792
PAM18	203	181.99	226	223.74	-0.205513	189	171.65	182	168.31	0.0195351	273	215.33	243	232.63	-0.0769336	281	283.26	393	354.96	-0.224929	295	320.87	417	343.41	-0.0676851	346	248.56	369	276.9	-0.107562	264	195.3	226	204.92	-0.0478436
MRP4	142	129.23	179	158.9	-0.205247	94	72.38	169	137.82	-0.637527	0	0	0	0	NA	262	197.45	310	236.42	-0.179294	203	209.35	490	287.97	-0.31755	217	217	375	375	-0.545094	165	165	182	182	-0.0974984
YJR084W	189	156.24	129	192.03	-0.205072	130	140.81	137	158.58	-0.118057	231	231.23	203	218.13	0.0580631	266	273.92	299	319.38	-0.153028	249	304.1	476	391.99	-0.253145	252	294.88	250	246.38	0.179028	202	188.81	197	205.04	-0.0820468
YKL199C	168	161.02	145	197.87	-0.204932	148	156.95	162	159.53	-0.0162023	199	199.2	207	194.77	0.0223764	221	246.16	305	312.96	-0.23923	209	263.89	404	339.25	-0.250366	209	255.73	222	231.91	0.0973728	236	181.68	170	182.85	-0.00638422
NHA1	176	172.35	144	211.74	-0.204758	187	179.49	152	160.07	0.113836	213	234.62	261	283.23	-0.187563	336	392.56	316	345.26	0.128044	365	387.12	278	280.87	0.319869	407	290.83	249	275.84	0.0527317	273	218.74	188	222.14	-0.0153543
CIT3	158	156.42	162	192	-0.203773	158	172.37	153	157.84	0.0875306	152	160.19	211	197.26	-0.206996	324	305.14	259	266.71	0.134138	373	357.48	399	375.76	-0.0497355	238	266.97	172	238.13	0.113868	221	204.06	164	204.42	-0.00175404
YJL017W	204	168.64	139	206.92	-0.203475	162	175.47	139	160.89	0.0862338	289	289.29	212	227.8	0.238032	329	338.8	285	304.43	0.106637	247	301.66	453	373.05	-0.211779	248	277.02	265	315.48	-0.129567	224	240.64	186	205.79	0.155745
HAC1	152	145.68	131	178.77	-0.203425	136	144.22	149	146.73	-0.0171364	244	244.24	167	157.13	0.43882	208	231.68	255	261.65	-0.121158	222	280.31	279	234.29	0.178638	171	250.84	271	261.95	-0.0431699	227	193.91	189	213.75	-0.0969366
TVP15	186	151	144	185.29	-0.203424	153	157.84	121	120.72	0.266174	292	312.23	172	186.65	0.512359	297	279.71	270	269.33	0.0376787	249	285.4	358	292.4	-0.0241474	294	277.58	209	266.98	0.0387929	239	210.48	259	222.14	-0.0536689
YLR022C	155	140.36	150	172.12	-0.202675	169	162.22	189	170.63	-0.050242	274	245.2	209	193.34	0.236535	250	251.13	305	276.35	-0.0953354	303	310.86	209	194.68	0.466074	249	265.47	275	266.29	-0.00307254	220	205.22	183	208.04	-0.0135821
MFM1	167	165.33	171	202.67	-0.202527	159	173.46	156	160.93	0.0745313	237	249.77	295	275.8	-0.098759	387	364.47	355	365.57	-0.0030053	325	311.48	389	366.34	-0.161747	262	264.07	252	291.67	-0.0990518	216	224.68	198	218.66	0.0270372
ORM2	180	166.76	135	204.34	-0.202133	163	161.04	142	144.04	0.110834	9	7.92	79	76.8	-2.16585	249	244.97	346	290.54	-0.169968	301	249.95	194	204.31	0.200733	223	242.45	284	255.76	-0.0532302	247	215.23	164	183.03	0.161244
YMR158C-B	194	160.38	132	196.5	-0.201977	168	181.97	141	163.21	0.108176	253	253.25	194	208.46	0.193785	294	302.75	270	288.4	0.0483952	281	343.18	395	325.29	0.0533782	226	282.9	240	283.16	-0.000915396	206	231.24	204	224.09	0.031271
SLZ1	127	125.73	130	154.08	-0.201882	116	126.55	168	173.31	-0.312327	254	267.69	295	275.8	-0.0297369	302	284.42	351	361.45	-0.238925	325	311.48	400	376.7	-0.18956	255	263.34	255	292	-0.102936	248	239.13	176	205.26	0.152043
KTR7	188	149.59	184	183.17	-0.201298	185	177.57	195	156.92	0.122892	311	236.8	330	229.03	0.0332202	443	376.96	334	282.12	0.288918	290	316.58	334	291.12	0.0835651	365	303.21	325	249.83	0.192943	217	226.93	196	209.49	0.0796004
SHR5	126	131.22	132	160.67	-0.20109	108	127.94	139	151.64	-0.168735	280	306.88	223	220.71	0.32834	219	267.89	270	269.33	-0.00534106	280	280.05	299	360.01	-0.250373	271	265.76	273	277.66	-0.043643	201	185.9	172	211.65	-0.129074
YNL108C	160	156.68	148	191.8	-0.201086	95	102.9	140	139.68	-0.303059	212	216.66	227	228.27	-0.0519661	23	25.03	315	319.78	-2.51151	256	263.1	366	306.48	-0.152082	158	180.12	275	273.25	-0.41488	208	182.16	157	177.64	0.0249875
ATG16	183	150.59	131	184.35	-0.201066	94	94.41	169	161.2	-0.530647	266	271.21	165	182.66	0.393488	208	257.73	219	238.37	0.0777746	300	300.55	372	335	-0.108175	234	334.47	274	266.94	0.224769	206	257.3	261	194.45	0.278817
XYL2	204	167.88	146	205.46	-0.200918	150	150.65	166	158.34	-0.049465	191	194.74	176	194.84	-0.000510751	252	312.25	277	301.5	0.0349203	420	420.77	314	282.77	0.396296	222	284.08	287	279.6	0.0158397	233	256	295	205.03	0.221054
BAG7	195	173.1	147	211.83	-0.200864	162	162.7	154	185.32	-0.12943	233	233.77	297	310.03	-0.281283	276	272.47	363	358.36	-0.273133	275	313.4	286	307.71	0.0182637	283	246.34	328	277.49	-0.118618	204	174.19	220	205.58	-0.164817
AKR1	227	217.57	195	266.1	-0.200517	190	201.48	180	177.26	0.127398	254	254.25	267	251.22	0.0119417	395	439.97	290	297.57	0.389972	339	428.04	421	353.53	0.190757	314	333.67	365	281.25	0.170352	318	230.55	181	210.62	0.0900036
RTT101	172	179.13	180	219.1	-0.200403	103	122.01	160	174.55	-0.355658	225	246.6	239	236.54	0.0414785	230	281.34	295	294.27	-0.0447782	305	305.05	322	387.7	-0.239059	243	248.73	267	265.4	-0.0646186	211	204.33	165	203	0.00649845
CNA1	215	177.74	146	217.34	-0.200121	134	145.14	159	184.04	-0.236007	273	273.27	211	226.73	0.185952	349	359.39	352	375.99	-0.0450319	284	346.85	403	331.88	0.0439893	249	265.44	275	264.69	0.00281886	201	196.34	177	205.23	-0.0440639
SUL1	231	179.46	162	219.41	-0.19998	225	245.46	212	162.42	0.410876	39	40.52	259	256.34	-1.82422	442	439.37	294	304.95	0.364194	300	356.18	248	239.99	0.393484	373	264.29	439	240.22	0.0951142	229	201.35	193	198.14	0.0159908
MAG2	233	192.62	158	235.2	-0.198781	169	183.05	167	193.3	-0.0541959	308	308.31	262	281.53	0.0905593	353	363.51	341	364.24	-0.00200069	348	425.01	401	330.23	0.25165	247	285.96	308	272.26	0.0489191	228	226.28	193	222.45	0.0169951
BUG1	205	169.47	139	206.92	-0.198594	155	167.89	155	179.41	-0.0659844	289	289.29	194	208.46	0.326348	367	377.93	297	317.24	0.174546	256	312.65	402	331.05	-0.0570078	315	313.84	284	344.14	-0.0918856	231	222.04	196	212.21	0.0450735
YLR391W	157	158.03	182	192.89	-0.198198	151	162.4	206	175.54	-0.0773463	323	306.54	274	244.2	0.226531	387	364.47	342	327.47	0.106739	299	365.16	438	346.37	0.0526799	280	1310.82	262	270.06	1.57683	241	642.47	190	208.83	1.12058
YMR130W	135	140.6	141	171.63	-0.198144	137	162.29	154	168	-0.034371	219	240.02	192	190.02	0.232502	253	309.48	288	287.28	0.0741873	298	298.05	220	264.89	0.117528	264	302.42	280	272.04	0.1055	196	221.93	176	216.71	0.0236939
PXL1	135	140.6	141	171.63	-0.198144	131	155.18	151	164.73	-0.0593508	152	166.59	235	232.58	-0.332004	265	324.15	308	307.23	0.0534404	305	305.05	251	302.21	0.00932285	264	265.24	275	272.26	-0.0260256	183	192.48	200	214.65	-0.108483
ERG11	162	146.69	156	179.01	-0.197897	154	147.82	180	162.5	-0.0940755	0	0	0	0	NA	261	262.18	282	255.51	0.0256706	320	328.31	274	255.22	0.250963	215	211.07	363	295.16	-0.333983	195	181.22	184	202.81	-0.111973
PAU13	160	156.68	130	191.15	-0.197709	153	146.86	153	161.12	-0.0920709	197	217	158	171.46	0.23433	260	303.77	276	301.56	0.00727779	313	331.97	289	291.98	0.127948	313	259.45	159	236.62	0.0917381	196	205.23	172	209.03	-0.0182583
NUP1	136	158.07	168	192.78	-0.197379	61	59.11	172	142.57	-0.870647	108	110.63	233	212.85	-0.650085	11	12.35	399	353.69	-3.27973	179	208.37	365	284.12	-0.308807	238	232.13	303	265	-0.1319	168	152.37	164	225.58	-0.390245
SRB8	155	128.14	105	156.3	-0.197258	99	107.23	120	138.9	-0.256669	0	0	0	0	NA	137	141.08	242	258.5	-0.602366	133	162.43	347	285.76	-0.562261	96	122.61	216	246.82	-0.695571	122	139.4	159	186.43	-0.28891
YNL042W-B	171	172.13	198	209.85	-0.197104	160	172.07	184	156.79	0.0924311	289	274.28	237	211.22	0.260165	368	346.58	322	308.32	0.116619	232	283.34	464	366.93	-0.257722	234	407.57	301	286.1	0.352833	219	232.96	169	241.66	-0.0365111
VAB2	156	126.64	120	154.41	-0.196853	133	137.2	133	132.7	0.0331034	220	235.24	176	190.99	0.207405	272	256.17	236	235.41	0.0841698	212	242.99	350	285.86	-0.161867	240	270.74	207	263.39	0.0274204	241	238.5	291	274.58	-0.140325
CBP4	175	171.37	142	208.8	-0.196511	193	185.25	154	162.17	0.132297	13	14.32	141	153.01	-2.30786	267	311.95	243	265.5	0.160669	257	272.58	284	286.93	-0.0511233	262	233.89	204	262.24	-0.113949	193	204.46	148	183.33	0.108524
ENP1	165	147.93	182	180.18	-0.196015	172	156.21	171	158.14	-0.0122018	264	208.24	212	202.95	0.0256071	373	376	328	296.25	0.237672	298	324.13	455	374.7	-0.144566	457	293.01	335	259.9	0.119477	239	205.44	269	201.5	0.0192699
RPS0A	132	129.26	107	157.33	-0.195149	116	111.34	132	139.01	-0.220184	102	112.35	197	213.78	-0.639134	149	174.08	278	303.74	-0.554216	159	168.64	304	307.14	-0.596876	178	164.38	173	253.31	-0.430308	132	138.22	141	190.16	-0.317055
RIF2	225	186	152	226.27	-0.19503	158	171.14	128	148.16	0.143289	230	230.23	189	203.09	0.124852	273	281.13	259	276.65	0.0160066	226	276.01	332	273.41	0.00943027	197	265.22	225	248.58	0.0645435	191	204.86	203	217.35	-0.058903
YDL085C-A	148	148.97	171	181.23	-0.194834	164	176.38	181	154.23	0.133386	296	280.92	238	212.12	0.279768	325	306.08	298	285.34	0.0699284	248	302.88	375	296.55	0.0210506	238	245.46	243	262.03	-0.0650684	232	221.14	137	199.29	0.103541
ATG22	181	144.02	176	175.2	-0.194748	162	155.5	182	146.46	0.0594991	388	295.43	330	229.03	0.253601	472	401.64	325	274.51	0.379419	267	291.47	323	281.53	0.0345774	336	287.88	340	265.19	0.081801	211	206.22	195	208.39	-0.0104175
[truncated: 5,087 more rows]

## Sheet: readme
Synthetic Genetic Array (SGA) analysis:
[truncated: 15 more rows]
