# Supplementary material for: Tricalbins Contribute to Cellular Lipid Flux and Form Curved ER-PM Contacts that Are Bridged by Rod-Shaped Structures
Source: Dev Cell. 2019 Nov 18;51(4):488–502.e8. doi: 10.1016/j.devcel.2019.09.019 (PMC6863393; doi:10.1016/j.devcel.2019.09.019)
Supplement: Table S2. Full List of Primers, Related to STAR Methods [file mmc3.xlsx]

## Sheet: Sheet1
Oligo number	target protein	purpose	sequence
wk0001	Tcb3	S3 for C-terminal tagging	GGTCAGGTACCTCCCGTGCCAGAAGTTCCTCAAGAATACACGCAGCGTACGCTGCAGGTCGAC
wk0002	Tcb3	S2 for C-terminal tagging/deletion	GTGCCCTTATTGAGCGTATAAAAGAATAGTTTTCACTGTTTATTAATCGATGAATTCGAGCTCG
wk0003	Tcb3	C-term tagging validation primer fw	AATCAACTTGGGTGACCCTC
wk0004	EGFP	C-term tagging validation primer bw	CCGTCGTCCTTGAAGAAGAT
wk0005	Scs2	S1 for N-terminal tagging/deletion	AGTGTAGCAGAAGGGTATTCTACAATCTCCGCGAACCTAAGTATGCGTACGCTGCAGGTCGAC
wk0006	Scs2	S4 for N-terminal tagging	TGGAGACTTATACACCAACACGTCAGGGGAAATTTCAACAGCAGACATCGATGAATTCTCTGTCG
wk0007	Scs2	N-term tagging validation primer fw	CAGCACACCTGATCTAATACTAGC
wk0008	kanMX, natNT2, HisMX and hphNT1 cassette	gene deletion validation primer bw, in TEF promoter region	CAAGACTGTCAAGGAGGG
wk0012	sfGPF	N-term seamless tagging validation primer bw after loop-out	ATGGTCTGGGTATCTTGAG
wk0013	URA3 marker	N-term seamless tagging validation primer bw before loop-out	TCTGTTCGGAGATTACCG
wk0017	mCherry	reverse control primer in mCherry	TTCACCTTGTAGATGAACTCGC
wk0039	URA3 deletion cassette in promotor	deletion validation primer bw	GCACGGTGCAACACTACTTC
wk0043	Ist2	S1 for N-terminal tagging/deletion	ATTTGAAAAAGATTAAAACAAGCACAAGCGGTTGAGCATACTATGCGTACGCTGCAGGTCGAC
wk0044	Ist2	S4 for N-terminal tagging	GAATACAATAACACAATTCGGATCTAGAGATGTAATTGTCTGCGACATCGATGAATTCGAGCTCG
wk0045	Ist2	S2 for deletion	CCATATTATAAAAATAAAATTTGTTATCGTCCTAGCTTTTTTTTAATCGATGAATTCGAGCTCG
wk0046	Ist2	C-term tagging/deletion validation primer fw	AAATAGGGGGCTGGAAAAGA
wk0047	Tcb1	S1 for N-terminal tagging/deletion	GCTAGTGCATTCTGAAAACTTCAATTGCGTGGTACATACAATATGCGTACGCTGCAGGTCGAC
wk0048	Tcb1	S3 for C-terminal tagging	AACCATAAGAAGAATCATGAGATGGGCGAAGAAGAAACTAAGTTTCGTACGCTGCAGGTCGAC
wk0049	Tcb1	S2 for C-terminal tagging/deletion	AATTTATATTTTACACAGTGCATCTTGTCCCTCTCTTTCTCGCTAATCGATGAATTCGAGCTCG
wk0050	Tcb1	C-term tagging/ 3' deletion validation primer fw	AAAGCTGGTACGACCGTGAT
wk0051	Tcb1	5' deletion validation primer fw	CAATTTGGACTTACTGGCTGGT
wk0052	Tcb2	S1 for N-terminal tagging/deletion	TCTTTAACGAATATCATTAAAAAAAAAGGACATCTATAAAGAATGCGTACGCTGCAGGTCGAC
wk0053	Tcb2	S3 for C-terminal tagging	AAGAAGTCTACAACCACTGGGGACAAAAAATCCGAAGAGAAGCAACGTACGCTGCAGGTCGAC
wk0054	Tcb2	S2 for C-terminal tagging/deletion	TCAAGATGATTTCGTGACACATACTCTTTACCATCGATAGAATTAATCGATGAATTCGAGCTCG
wk0055	Tcb2	C-term tagging/ 3' deletion validation primer fw	ACAGGCATCAAAGCTGGTTC
wk0056	Tcb2	5' deletion validation primer fw	TTACCTTTTTAAGTATTCGCCTAGA
wk0057	Tcb3	S1 for N-terminal tagging/deletion	AGAAAGAAAATAAGTAGAGCTACGCATTGAAAGTCAAGAAAAATGCGTACGCTGCAGGTCGAC
wk0058	Tcb3	5' deletion validation primer fw	TTCCAATTGCGATACATTTCA
wk0059	Scs22	S1 for N-terminal tagging/deletion	ATGACGACAGATAATATAAGCACTAGTTCAGACGAGTAAACAATGCGTACGCTGCAGGTCGAC
wk0060	Scs22	S4 for N-terminal tagging	CTCGTCAAACATACCCTTGAACACCAGCTTTTCTGGCACTATTCTCATCGATGAATTCGAGCTCG
wk0061	Scs22	S2 for C-terminal tagging/deletion	TAGGGCATTCTTCCTCACTTTTAGTGATAAACTTTTGTAAACTCAATCGATGAATTCGAGCTCG
wk0062	Scs22	N-term tagging/ 5' deletion validation primer fw	GGCCTCCTCACTAGGTATATGAA
wk0063	Scs2	S2 for C-terminal tagging/deletion	TAAATATATATTTAGAATACAGCTATATCCTCAATCTCCCTATTAATCGATGAATTCGAGCTCG
wk0064	hphNT1 deletion cassette	gene deletion validation primer fw in 3' end of cassette	CGCCGATAGTGGAAACCGAC
wk0065	natNT2 deletion cassette	gene deletion validation primer fw in 3' end of cassette	TCGCTCTTATTGACCACACC
wk0071	URA3 deletion cassette	gene deletion validation primer fw in 3' end of cassette	AAATCGCTCCCCATTTCAC
wk0072	Tcb1	3' deletion validation primer bw in 3' UTR after stop codon	CCATAACAAAGAGATGGAAAGTTAT
wk0073	Tcb2	3' deletion validation primer bw in 3' UTR after stop codon	TTTTCGCTCAGTCATTCTTCC
wk0074	Tcb3	3' deletion validation primer bw in 3' UTR after stop codon	AGCAGTAACAGGAGAGCGTTG
wk0075	Ist2	3' deletion validation primer bw in 3' UTR after stop codon	TGATGAAAACACTGCACAAGG
wk0076	Scs22	3' deletion validation primer bw in 3' UTR after stop codon	TCAAACATGACTTTTAAATCTACCA
wk0077	Scs2	3' deletion validation primer bw in 3' UTR after stop codon	TGTAAAGGCTACAGAAGGAAACAA
WK0083	Tcb3	S3 for C-terminal tagging with 55 bp homology arms	AGACAAGAATGGTCAGGTACCTCCCGTGCCAGAAGTTCCTCAAGAATACACGCAGCGTACGCTGCAGGTCGAC
WK0084	Tcb3	S2 for C-terminal tagging/deletion 55 bp homology arms	CACACCAAATGTGCCCTTATTGAGCGTATAAAAGAATAGTTTTCACTGTTTATTAATCGATGAATTCGAGCTCG
wk0101	Tcb3	F4 for pGAL1/pGAL1-3HA insertion upstream of Tcb3, Longtine et al., 1998	ACGCAATATTGCTAGAAAGAAAATAAGTAGAGCTACGCATTGAAAGTCAAGAAAAGAATTCGAGCTCGTTTAAAC
wk0102	Tcb3	R3 for pGAL1-3HA insertion upstream of Tcb3, Longtine et al., 1998	CATGAAATAGGGTACTATCAGGTGGGGGATGGACTTGAGCTTTGATGCCAGTCATGCACTGAGCAGCGTAATCTG
wk0103	mKate2	mKate2 primer bw	GCTGTCAGTACACCCCCATC
wk0104	mRuby2	mRuby2 primer bw	CCGTACATGAATGACGTTGCC
wk0105	Tcb3	R2 primer for pGAL1 insertion upstream of Tcb3, Longtine et al., 1998	CATGAAATAGGGTACTATCAGGTGGGGGATGGACTTGAGCTTTGATGCCAGTCATCATTTTGAGATCCGGGTTTT
wk0106	inserts from plasmids pWK0023 and pWK0028	validation primer bw in linker region of pGal1 plasmids	CCTCGACATCATCTGCCCAG
wk0107	mRuby2	mRuby2 cloning primer fw +Sal1	CTGCAGGTCGACATGGTGTCCAAAGGAGAGGA
wk0108	mRuby2	mRuby2 cloning primer bw	GTCTGTGAGGGGAGCGTTT
wk0109	mKate2	mKate2 cloning primer fw +Sal1	CTGCAGGTCGACATGGTTTCAGAATTGATCAAGGA
wk0110	mKate2	mKate2 cloning primer bw	ACATGGGGATGTATGGGCTA
wk0111	Sec22	S1 for N-terminal tagging/deletion	CCTGACAGTGACACCCCGTTACACACTCACAATTAAGTAGGGATGCGTACGCTGCAGGTCGAC
wk0112	Sec22	S4 for N-terminal tagging	ACAAAGAGGCAGCCCATCTTCTCTGTAGATTAGTGTTGACTTTATCATCGATGAATTCGAGCTCG
wk0113	Sec22	N-term tagging/ 5' deletion validation primer fw	TACCAAATCTGGACCTGCGG
wk0117	tcb3 cloning part1 fw	Tcb3 cloning primer fw part1 from genomic DNA, 5' extension with Pst1 site	AAGTCACTGCAGATGACTGGCATCAAAGCTCAA
wk0118	tcb3 cloning part1 bw	Tcb3 cloning primer bw part1 from genomic DNA	CTTACAGAGTTTGCAGCGGC
wk0119	tcb3 cloning part2 fw	Tcb3 cloning primer fw part2 from genomic DNA	ACTGATGTCGGGATTGCCAA
wk0120	tcb3 cloning part2 bw	Tcb3 cloning primer bw part2 from genomic DNA, 5' extension with Sal1 site	AGTTTTGTCGACTTATTACTGCGTGTATTCTTG
wk0121	Tcb3	tcb3 fw sequencing primer 1	AAAGCTCAAGTCCATCCCCC
wk0122	Tcb3	tcb3 fw sequencing primer 2	CAGCACCATCTAGGAAGCCA
wk0123	Tcb3	tcb3 fw sequencing primer 3	GGCCTATGCTATTCCCTCCG
wk0124	Tcb3	tcb3 fw sequencing primer 4	CCGCTGCAAACTCTGTAAGC
wk0125	Tcb3	tcb3 fw sequencing primer 5	TAGCGTGAAACTGCCTAGCA
wk0126	Tcb3	tcb3 fw sequencing primer 6	TGCTCGTTCAAGGCTTCTCC
wk0127	Tcb3	tcb3 bw sequencing primer 1	CGGGTTGGAGTCAGCAGTTT
wk0128	Tcb3	tcb3 bw sequencing primer 2	TCTGTTGAATCTTGTATATTCTGCGT
wk0129	Tcb3	tcb3 bw sequencing primer 3	GCCAAGTCAAGTTGAAGATCACC
wk0130	Tcb3	tcb3 bw sequencing primer 4	CGGTAACTTTGTGTTCGTGGT
wk0131	Tcb3	tcb3 bw sequencing primer 5	CCGCCTTTCACGATATCAAAACT
wk0132	Tcb3	tcb3 bw sequencing primer 6	TTGAGGAACTTCTGGCACGG
wk0145	kanMX deletion cassette	gene deletion validation primer fw in 3' end of cassette	TGCCTCGGTGAGTTTTCTCC
wk0182	pRS425-prGPD	Primer fw in GPD promotor	CACAAGGCAATTGACCCACG
wk0183	pRS425 backbone	Primer bw in backbone of pRS42X upsteam of MCS	CGGCCGCAAATTAAAGCCTT
wk0189	mat a/alpha	mating type test primer 1, Huxley et al, Trends in Genetics(6), 1990	AGTCACATCAAGATCGTTTATGG
wk0190	mat a/alpha	mating type test primer 2, Huxley et al, Trends in Genetics(6), 1990	GCACGGAATATGGGACTACTTCG
wk0191	mat a/alpha	mating type test primer 3, Huxley et al, Trends in Genetics(6), 1990	ACTCCACTTCAAGTAAGAGTTTG
wk0197	Rtn1	S1 for N-terminal tagging/deletion	CGCAAGCGTATATATATATAATATATATTCACACACGCAAATATGCGTACGCTGCAGGTCGAC
wk0198	Rtn1	S2 for C-terminal tagging/deletion	GACAAAAGTTAGCTATTCTTGTTTGAAATGAAAAAAAAAAAGCACTCAATCGATGAATTCGAGCTCG
wk0199	Rtn1	N-term tagging/ 5' deletion validation primer fw	TGTTTCTTCCTACCCGCAAG
wk0200	Rtn1	3' deletion validation primer bw in 3' UTR after stop codon	ACTAACACGATGAGCACTTTTAACT
wk0201	Yop1	S1 for N-terminal tagging/deletion	GTAGTGAAAACAAATAAACAAAGACATAACCGCACTCCAATCATGCGTACGCTGCAGGTCGAC
wk0202	Yop1	S2 for C-terminal tagging/deletion	CAAAAACGAGAGTTTGATTTGAGGATATAGGTGAGTTGCCTCTTAATCGATGAATTCGAGCTCG
wk0203	Yop1	N-term tagging/ 5' deletion validation primer fw	AAAGACATAACCGCACTCCAA
wk0204	Yop1	3' deletion validation primer bw in 3' UTR after stop codon	ACGTCACGACACAACACGAT
wk0219	Opi1	S1 for N-terminal tagging/deletion	TGTGTATCAGGACAGTGTTTTTAACGAAGATACTAGTCATTGATGCGTACGCTGCAGGTCGAC
wk0220	Opi1	S2 for C-terminal tagging/deletion	TATTACTGGTGGTAATGCATGAAAGACCTCAATCTGTCTCGGTTAATCGATGAATTCGAGCTCG
wk0254	Tcb3 gene -500bp	Tcb3 cloning primer fw -500bp Sal1	GACGTCGACCGAAACTACCACCACCTCTTC
wk0255	Tcb3 gene +100bp	Tcb3 cloning bw +100bp Sac1	TAAGAGCTCATAATAATAGCGCAAAATTATAACAAACACAGAAAAG
wk0256	Tcb3	R1 primer including STOP codon for Pringle Plasmids	CACACCAAATGTGCCCTTATTGAGCGTATAAAAGAATAGTTTTCACTGTTTATTAGAATTCGAGCTCGTTTAAAC
wk0257	Tcb3	F1 primer for deletion with Pringle Plasmids	ACGCAATATTGCTAGAAAGAAAATAAGTAGAGCTACGCATTGAAAGTCAAGAAAACGGATCCCCGGGTTAATTAA
wk0258	Tcb3	F2 primer for C-terminal tagging with Pringle Plasmids	AGACAAGAATGGTCAGGTACCTCCCGTGCCAGAAGTTCCTCAAGAATACACGCAGCGGATCCCCGGGTTAATTAA
wk0259	LEU2	deletion validation LEU2 cassette primer bw	TTCTGCCCCAGATTTACCAG
wk0260	LEU2	deletion validation LEU2 cassette primer fw	TGGTAAGTTTGATGAAAACACCAG
wk0296	Erg11/Tcb3	S1-like primer fw Erg11 1-55aa with Tcb3 homology	CGCAATATTGCTAGAAAGAAAATAAGTAGAGCTACGCATTGAAAGTCAAGAAAAATGTCTGCTACCAAGTCAATCGT
wk0297	Erg11/Tcb3	Primer bw Erg11 1-55aa with 3glycine and Tcb3 homology after 1-247aa TMD	GACTGTAACTCTTTTCAAGTCATCTCTGATATTTCTGTTGAATCTTGTATATTCtcctccaccACGGTCCTTTCTCAAAGAATATAGT
wk0298	Erg11	Erg11 1-55aa fw	ATGTCTGCTACCAAGTCAATCGT
wk0299	Erg11	Erg11 1-55aa bw	ACGGTCCTTTCTCAAAGAATATAGT
wk0314	Tcb3 SMP domain	Tcb3 SMP domain deletion with (GGGGS)2x linker and homology to Tcb3	AGAGATGACTTGAAAAGAGTTACAGTCGAAGAAACCTTGTCGGATGGTGGTGGAGGTTCTGGTGGTGGAGGTTCTGACATTATGGCTGCTCAATCAAAAGAAGCTATTGGTGTCCTTGCC
wk0349	Nvj1	S1 for N-terminal tagging/deletion	ATAATATCAAAAAAGCTACAAATATAATTGTAAAATATAATAAGCATGCGTACGCTGCAGGTCGAC
wk0350	Nvj1	S2 for C-terminal tagging/deletion	CGTTGTAAGTGACGATGATAACCGAGATGACGGAAATATAGTACATTAATCGATGAATTCGAGCTCG
wk0351	Nvj1	N-term tagging/ 5' deletion validation primer fw	GAGTGAGAGAGTGTGTGGGAAG
wk0352	Nvj1	3' deletion validation primer bw in 3' UTR after stop codon	GCGTTATATATTGCAACGGAGT
wk0456	Tcb3	Tcb3 linker between MD and SMP domain fw	GAATATACAAGATTCAACAGAAATAT
wk0460	Tcb3	homology to tcb3 start including ATG with adaptamer A overhang fw	cgggatccggaattccagctgaccaccATGACTGGCATCAAAGCTCAAGT
wk0462	EGFP	homology to egfp end with adaptamer B overhang bw	cgtaagcttgatccccgggaattgccatgTTATTACTTGTACAGCTCGTCCATG
